# Supplementary material for: Autologous transplantation of thecal stem cells restores ovarian function in nonhuman primates
Source: Cell Discov. 2021 Aug 31;7:75. doi: 10.1038/s41421-021-00291-0 (PMC8405815; doi:10.1038/s41421-021-00291-0)
Supplement: Supplementary file 2 — Supplementary Excel S1 [file 41421_2021_291_MOESM2_ESM.xlsx]

## Sheet: ADSCs
	ADSCs-1	ADSCs-2	ADSCs-3
A2M	8.56028	8.73754	8.79648
A2ML1	6.06598	5.98861	5.85012
A3GALT2	6.13926	6.11167	6.36105
A4GALT	5.98753	6.17952	6.14501
AAAS	10.5677	10.6204	10.6174
AACS	11.176	11.1878	11.173
AADAC	5.90294	6.11167	5.90526
AADACL3	5.2451	5.448	5.47232
AADAT	8.3173	8.13819	8.2726
AAGAB	10.2747	10.218	10.2479
AAK1	9.92021	9.90693	10.0274
AAMDC	6.69705	6.69131	6.59
AAMP	10.788	10.814	10.783
AANAT	4.58539	4.87674	4.86984
AAR2	9.37324	9.45418	9.48512
AARS1	12.1123	12.1148	12.1191
AARS2	9.61256	9.74282	9.75295
AASDH	7.59367	7.63195	7.48888
AASDHPPT	10.5687	10.5475	10.4804
AASS	8.8851	8.92464	8.84147
AATF	9.85482	9.77717	9.87313
AATK	5.41565	5.29313	5.38111
ABAT	7.8088	7.72319	7.70153
ABCA1	9.39313	9.36446	9.55689
ABCA10	5.55415	5.448	5.55405
ABCA12	5.30684	5.34859	5.27664
ABCA13	4.58539	5.08832	4.86984
ABCA2	8.14984	8.20259	8.34542
ABCA3	6.09094	6.08812	6.00754
ABCA4	5.2451	5.08832	5.27664
ABCA5	6.71197	6.69131	6.57496
ABCA6	5.55415	5.53601	5.47232
ABCA7	10.0935	10.1695	10.2062
ABCA8	5.41565	5.53601	5.55405
ABCA9	6.04045	5.93522	6.2677
ABCB1	8.39859	8.43037	8.39869
ABCB10	10.1582	10.0833	10.0274
ABCB11	5.673	5.65283	4.86984
ABCB5	6.11536	6.06407	5.85012
ABCB6	9.37324	9.45216	9.32775
ABCB7	9.1653	9.10312	9.11975
ABCB8	8.8342	8.87406	8.96584
ABCB9	6.8789	6.96506	6.9641
ABCC1	11.4359	11.4635	11.4369
ABCC10	9.82911	9.88909	9.99602
ABCC2	5.0048	5.08832	5.15157
ABCC3	6.27314	6.08812	6.07838
ABCC4	11.5997	11.6519	11.6499
ABCC5	9.00784	8.99315	9.14626
ABCC6	6.48538	6.26422	6.32457
ABCC9	7.37604	7.42943	7.41013
ABCD1	10.1043	10.1434	10.0658
ABCD2	5.17647	4.99672	5.15157
ABCD3	10.5213	10.5168	10.4527
ABCD4	8.35852	8.44679	8.40271
ABCE1	11.8442	11.8027	11.7723
ABCF1	12.1232	12.1607	12.1994
ABCF3	10.3364	10.4239	10.2874
ABCG1	5.0048	4.87674	4.98702
ABCG4	5.63513	5.53601	5.5921
ABCG5	4.58539	4.99672	4.98702
ABCG8	6.16267	5.78839	5.95762
ABHD1	5.30684	5.39997	5.27664
ABHD10	9.40188	9.26416	9.28285
ABHD11	9.0558	9.06915	9.10754
ABHD12	11.6482	11.5999	11.5457
ABHD12B	5.30684	5.23252	5.51421
ABHD13	8.69131	8.64466	8.64899
ABHD14B	8.37647	8.37567	8.36202
ABHD15	7.17125	6.81564	7.08232
ABHD16A	11.7316	11.7152	11.7204
ABHD16B	7.3578	7.3159	7.22853
ABHD17A	11.5085	11.5133	11.4749
ABHD17B	8.54451	8.54153	8.60441
ABHD17C	9.10759	8.80584	8.67907
ABHD18	7.70535	7.66775	7.66151
ABHD2	9.92173	9.96484	10.0632
ABHD3	7.53026	7.28832	7.34374
ABHD4	12.3202	12.3553	12.3454
ABHD5	8.97004	8.92756	9.08279
ABHD6	6.57101	6.82876	6.80942
ABHD8	9.03061	9.00978	9.01115
ABI1	10.7047	10.6507	10.6871
ABI2	10.4	10.4736	10.3745
ABI3	5.55415	5.29313	5.47232
ABI3BP	8.04689	8.0866	7.92037
ABITRAM	8.354	8.31879	8.2415
ABL1	11.0655	11.127	11.0617
ABL2	9.06411	9.15136	9.28285
ABLIM1	6.20812	6.11167	5.87806
ABLIM2	5.2451	5.29313	5.0765
ABLIM3	5.93189	5.6156	5.79182
ABR	10.7619	10.8195	10.8013
ABRACL	9.43637	9.22675	9.30227
ABRAXAS1	8.60657	8.77372	8.65237
ABRAXAS2	10.0455	9.962	10.0183
ABT1	9.49275	9.51944	9.43129
ABTB1	8.01277	7.84047	7.981
ABTB2	6.09094	6.52104	6.64844
ACAA1	9.54504	9.50584	9.53336
ACAA2	10.0413	9.99294	10.0416
ACACA	10.4483	10.5446	10.6062
ACACB	7.4723	7.37819	7.3856
ACAD10	8.08022	8.16828	8.03913
ACAD11	9.41491	9.54435	9.51869
ACAD8	7.52212	7.51873	7.47348
ACAD9	10.7517	10.8482	10.8118
ACADL	6.43104	6.24361	6.44773
ACADM	11.0488	11.0109	10.9878
ACADS	8.72664	8.81849	8.70528
ACADSB	9.53314	9.48223	9.47565
ACADVL	10.8839	10.8658	10.9562
ACAN	4.88248	4.87674	4.98702
ACAP1	5.2451	5.53601	5.27664
ACAP2	11.167	11.1528	11.1488
ACAP3	11.1868	11.1999	11.1659
ACAT1	9.12884	9.16873	9.04741
ACBD3	11.2242	11.2699	11.1869
ACBD4	6.78412	6.97679	7.11285
ACBD5	9.59168	9.52522	9.54427
ACBD6	9.38653	9.31184	9.25212
ACCS	7.34859	7.2021	7.45006
ACCSL	4.58539	4.58539	4.58539
ACD	8.09115	8.04393	8.08499
ACE	8.17574	8.11778	8.03395
ACE2	5.41565	5.34859	5.42809
ACER1	5.81086	5.96224	6.10103
ACER2	6.57101	6.73408	6.64844
ACER3	8.64403	8.62678	8.73421
ACHE	5.36333	5.29313	5.27664
ACIN1	11.9256	11.909	11.9405
ACKR1	5.36333	5.39997	5.33087
ACKR2	5.2451	5.08832	5.0765
ACKR3	10.003	10.0582	9.97199
ACKR4	9.67344	9.6148	9.67737
ACLY	13.6937	13.7305	13.7288
ACO1	11.6805	11.6768	11.6844
ACO2	12.2811	12.2815	12.2438
ACOD1	5.51058	5.65283	5.33087
ACOT11	7.29198	7.34294	7.55614
ACOT13	8.36752	8.41793	8.32861
ACOT2	8.59131	8.30534	8.30733
ACOT4	5.55415	5.53601	5.38111
ACOT6	6.96736	6.67673	6.80942
ACOT7	10.1163	10.1976	10.0544
ACOT8	8.76793	8.70043	8.71176
ACOT9	9.97252	9.96342	10.0026
ACOX1	9.95183	9.96767	9.90309
ACOX2	7.26278	7.4461	7.31799
ACOX3	8.65141	8.51064	8.40271
ACP1	11.0007	11.03	11.0317
ACP2	10.0594	10.1683	10.1597
ACP3	6.18562	5.90748	5.66357
ACP4	5.0048	4.87674	5.0765
ACP5	6.23019	6.26422	6.18736
ACP6	9.40406	9.43176	9.54789
ACP7	7.41182	7.08876	7.12287
ACRBP	4.88248	4.87674	5.15157
ACSBG1	6.04045	6.06407	6.07838
ACSBG2	5.70938	6.11167	6.14501
ACSF2	6.37421	6.38094	6.36105
ACSF3	8.73013	8.73421	8.65573
ACSL1	9.65343	9.56135	9.59235
ACSL3	11.5286	11.5759	11.5552
ACSL4	13.828	13.8301	13.797
ACSL5	8.21122	8.33212	8.25046
ACSL6	6.93017	7.15175	7.01913
ACSM3	7.3578	7.34294	7.13282
ACSM4	5.46455	5.08832	5.47232
ACSM5	4.58539	4.58539	4.58539
ACSS1	8.32656	8.38848	8.19587
ACSS2	9.27422	9.13377	9.10016
ACSS3	8.35852	8.18798	8.14872
ACTA1	5.46455	5.53601	5.72986
ACTA2	14.8348	14.8045	14.8037
ACTB	17.4959	17.4827	17.4584
ACTBL2	5.17647	5.16516	4.98702
ACTC1	5.17647	5.49321	5.0765
ACTG1	16.9243	16.8993	16.8922
ACTG2	5.81086	5.87898	5.76133
ACTL10	6.09094	5.87898	5.85012
ACTL6A	10.2014	10.1976	10.1727
ACTN1	14.5962	14.6316	14.6257
ACTN2	10.4754	10.5101	10.5667
ACTN3	9.10222	9.19076	9.20017
ACTN4	14.1932	14.1878	14.1733
ACTR10	10.1838	10.1769	10.0695
ACTR1A	12.1328	12.099	12.1527
ACTR1B	10.8004	10.8147	10.7929
ACTR2	13.6634	13.676	13.6292
ACTR3	13.4384	13.4362	13.3654
ACTR3B	8.06365	8.19774	8.1049
ACTR5	7.9778	8.09184	8.04945
ACTR6	9.2526	9.02894	8.95769
ACTR8	9.45751	9.47427	9.67902
ACTRT3	6.44942	6.60126	6.2677
ACVR1	10.3857	10.365	10.189
ACVR1B	9.891	9.89208	9.84989
ACVR1C	5.70938	5.78839	5.42809
ACVR2A	11.2162	11.1059	11.1642
ACVR2B	6.6037	6.67673	6.70434
ACVRL1	6.9916	6.90483	7.01913
ACYP2	5.7782	5.98861	5.90526
ADAD2	4.58539	4.58539	5.15157
ADAL	8.85987	8.77372	8.76879
ADAM10	11.4742	11.479	11.4639
ADAM11	5.81086	5.57673	5.42809
ADAM12	11.6656	11.7576	11.8161
ADAM15	11.2087	11.1471	11.0693
ADAM17	10.5153	10.5465	10.6088
ADAM18	5.0048	4.99672	4.58539
ADAM19	8.33577	8.42624	8.30733
ADAM22	5.51058	5.6156	5.55405
ADAM23	6.8119	6.86734	6.82198
ADAM28	5.51058	5.78839	5.95762
ADAM32	5.36333	5.65283	5.5921
ADAM33	7.05034	7.41256	7.46572
ADAM8	7.10664	7.23145	7.17192
ADAM9	12.8044	12.8155	12.7995
ADAMDEC1	7.27258	6.91709	6.99739
ADAMTS1	10.622	10.7732	10.7378
ADAMTS10	9.38211	9.41106	9.47565
ADAMTS12	9.62195	9.92892	9.95303
ADAMTS13	6.43104	6.3044	6.37888
ADAMTS14	11.7877	11.927	11.9107
ADAMTS15	10.1989	10.2427	10.2689
ADAMTS17	7.6319	7.42943	7.39382
ADAMTS18	5.41565	5.448	5.2174
ADAMTS19	5.70938	5.57673	5.72986
ADAMTS2	12.8201	12.89	12.8472
ADAMTS3	8.26042	8.42209	8.42263
ADAMTS4	7.27258	7.0227	6.83442
ADAMTS5	7.15005	7.30677	7.37733
ADAMTS6	9.41275	9.3985	9.3996
ADAMTS7	10.5491	10.5465	10.526
ADAMTS8	5.2451	5.08832	4.98702
ADAMTS9	7.76833	8.0221	7.99175
ADAMTSL1	10.0786	10.1976	10.1323
ADAMTSL2	5.09816	4.99672	4.86984
ADAMTSL3	11.2346	11.2185	11.3054
ADAMTSL4	8.39859	8.41793	8.44617
ADAMTSL5	9.60878	9.57629	9.58004
ADAP1	6.39345	6.26422	6.39646
ADAP2	7.4723	7.47884	7.4812
ADAR	11.9987	11.9806	12.0149
ADARB1	9.14719	9.23384	9.2139
ADARB2	5.09816	4.99672	5.0765
ADAT1	7.51394	7.36946	7.4812
ADAT2	7.9778	8.06008	7.86291
ADCK1	8.25071	8.20742	8.10984
ADCK2	9.35532	9.32296	9.20705
ADCK5	9.05024	9.06385	9.07277
ADCY1	5.59558	5.96224	5.90526
ADCY10	5.74441	5.84968	5.51421
ADCY2	4.88248	5.16516	5.15157
ADCY3	10.3111	10.3046	10.2546
ADCY4	5.36333	5.16516	5.27664
ADCY5	6.39345	6.45297	6.36105
ADCY6	11.2143	11.2664	11.3239
ADCY7	9.64793	9.78363	9.61495
ADCY8	4.88248	4.87674	4.58539
ADCYAP1	6.25186	6.36225	6.28696
ADCYAP1R1	5.09816	5.34859	4.86984
ADD1	12.3864	12.3722	12.3956
ADD2	5.2451	4.99672	5.2174
ADD3	11.8637	11.8326	11.8033
ADGRA2	9.02495	9.05854	9.10016
ADGRA3	9.97546	10.0556	10.0895
ADGRB1	4.58539	4.58539	4.58539
ADGRB2	8.85669	8.94496	9.10508
ADGRB3	4.58539	4.58539	4.98702
ADGRD1	7.30158	7.09946	7.42624
ADGRD2	4.58539	4.87674	4.86984
ADGRE1	5.17647	5.29313	5.2174
ADGRE2	5.59558	5.6156	5.6973
ADGRE5	11.0771	11.0198	11.0057
ADGRF3	7.45529	7.33399	7.45791
ADGRF4	5.81086	6.17952	6.16638
ADGRF5	9.54702	9.53482	9.62525
ADGRG1	10.0385	10.0989	10.0287
ADGRG2	5.90294	5.78839	5.95762
ADGRG3	4.88248	4.58539	4.98702
ADGRG5	4.58539	5.08832	4.58539
ADGRG6	11.7199	11.756	11.7877
ADGRL1	8.52857	8.36275	8.37025
ADGRL2	10.277	10.2567	10.3714
ADGRL3	5.70938	5.53601	5.51421
ADGRL4	5.81086	5.78839	5.51421
ADGRV1	5.41565	4.99672	5.38111
ADH1B	6.11536	6.15735	5.87806
ADH4	6.58746	6.55374	6.52874
ADH5	11.3756	11.2847	11.2957
ADI1	10.8103	10.7692	10.7807
ADIPOR2	10.7422	10.8171	10.8298
ADIRF	8.68773	8.697	8.8649
ADK	10.5521	10.5968	10.4489
ADM	5.81086	5.6156	5.6973
ADM2	6.74131	6.48746	6.44773
ADM5	5.46455	5.6886	5.5921
ADNP	11.6542	11.6828	11.6566
ADNP2	9.44274	9.64169	9.58357
ADO	9.03906	9.13882	8.99266
ADORA1	7.97189	7.99993	7.90338
ADORA2A	8.05809	8.20259	8.2005
ADORA2B	8.04126	7.97741	8.17719
ADPGK	10.8948	10.9238	10.8431
ADPRH	9.24532	9.29838	9.27632
ADPRM	7.15005	6.95323	6.88305
ADPRS	9.62942	9.69057	9.68724
ADRA1A	9.14979	9.25954	9.32985
ADRA1B	5.96007	5.84968	5.72986
ADRA1D	9.20837	9.13882	9.019
ADRA2A	6.71197	6.74803	6.61955
ADRB1	5.2451	5.16516	4.86984
ADRB2	5.17647	5.23252	5.33087
ADRB3	4.58539	4.58539	4.98702
ADRM1	11.7802	11.8087	11.7486
ADSL	9.4948	9.45621	9.53154
ADSS1	6.55434	6.47033	6.54434
ADSS2	10.9892	10.8958	10.883
ADTRP	8.00121	7.93127	8.01827
AEBP1	10.1698	10.1409	10.0994
AEBP2	9.91411	9.98597	9.89601
AEN	9.41707	9.3985	9.39559
AFAP1	12.2126	12.2829	12.2579
AFAP1L1	6.13926	6.24361	6.18736
AFAP1L2	6.01431	6.15735	6.20797
AFDN	11.4871	11.5563	11.451
AFF1	10.9277	10.9832	10.9225
AFF2	4.88248	5.08832	5.33087
AFF3	5.09816	5.23252	4.86984
AFF4	11.1619	11.3454	11.3858
AFG1L	6.29405	6.3044	6.48077
AFG3L2	11.1008	11.1123	11.0793
AFMID	7.18173	7.14145	7.09257
AFTPH	9.75252	9.76092	9.69868
AGA	8.48792	8.45898	8.39869
AGAP1	9.19835	9.17611	9.26537
AGAP2	5.30684	5.08832	5.33087
AGAP3	11.0488	10.9999	10.9253
AGBL2	5.81086	5.90748	5.42809
AGBL3	6.78412	6.69131	6.63408
AGBL5	8.05809	8.13819	8.25046
AGER	6.48538	6.45297	6.67669
AGFG1	11.9	11.8886	11.8232
AGFG2	9.55292	9.61118	9.54789
AGGF1	10.9117	10.8824	10.9363
AGK	9.42996	9.46426	9.4352
AGL	10.5706	10.5351	10.5505
AGMAT	7.07314	6.89245	6.92997
AGO1	9.82749	10.0489	10.0144
AGO2	9.35307	9.334	9.34657
AGO3	8.66604	8.66933	8.66911
AGO4	9.95777	10.0582	9.9666
AGPAT1	11.1477	11.1098	11.1084
AGPAT2	10.0455	10.0178	9.91853
AGPAT3	10.554	10.5322	10.6371
AGPAT4	7.50571	7.56512	7.32663
AGPAT5	11.3577	11.267	11.2957
AGPS	9.55684	9.54435	9.57473
AGR2	5.09816	5.08832	4.86984
AGRN	11.2739	11.2023	11.2371
AGTPBP1	7.95999	7.93712	7.89193
AGTR1	5.41565	5.6156	5.51421
AGTRAP	9.59168	9.74943	9.72926
AHCTF1	11.4596	11.5383	11.5362
AHCY	11.9384	11.9579	11.9671
AHCYL1	11.8786	11.8591	11.8902
AHCYL2	8.68414	8.76721	8.95497
AHDC1	10.7047	10.8351	10.7676
AHI1	9.35081	9.37091	9.34449
AHNAK	15.7184	15.8447	15.9308
AHSA1	11.1593	11.1534	11.163
AICDA	6.37421	6.38094	6.52874
AIDA	12.0884	12.0179	12.0041
AIF1	5.0048	5.29313	5.27664
AIF1L	6.27314	6.3044	6.41379
AIFM1	10.1787	10.2251	10.2776
AIFM2	10.069	10.0435	10.0326
AIFM3	5.74441	5.53601	5.76133
AIG1	8.29859	8.3497	8.31588
AIM2	6.31459	6.38094	6.51296
AIMP1	9.99293	9.91577	9.90872
AIMP2	9.40406	9.38371	9.44494
AIP	10.2494	10.2717	10.2368
AIPL1	6.50298	6.41748	6.32457
AIRE	6.77	7.0227	7.10275
AJAP1	9.38653	9.22437	9.23426
AJM1	9.08601	9.05052	9.07026
AJUBA	10.807	10.6984	10.8005
AK1	8.11813	8.04933	8.0443
AK3	10.7996	10.8187	10.7784
AK4	8.53656	8.6411	8.68567
AK5	5.30684	5.08832	5.27664
AK6	8.97592	8.98756	8.99532
AK7	7.21269	7.30677	7.45791
AK8	5.30684	5.23252	5.27664
AK9	5.41565	6.01434	6.10103
AKAP1	10.1176	10.1806	10.1538
AKAP10	9.12356	9.17365	9.10999
AKAP11	10.5994	10.7877	10.7441
AKAP12	11.6881	11.8063	11.8596
AKAP13	10.2101	10.4052	10.3907
AKAP17A	10.2723	10.2933	10.3195
AKAP3	7.06179	6.98841	7.0083
AKAP6	8.27485	8.34094	8.2143
AKAP7	7.67643	7.56512	7.52665
AKAP8	9.94136	9.92163	10.0313
AKAP8L	9.41058	9.51944	9.62011
AKAP9	10.9048	10.9634	10.9944
AKIP1	9.20086	9.20767	9.28935
AKIRIN1	11.3144	11.2427	11.2449
AKIRIN2	10.4577	10.4031	10.3653
AKNA	8.81464	8.82477	8.70203
AKNAD1	6.11536	6.01434	6.07838
AKR1A1	10.185	10.183	10.2188
AKR1B1	12.8046	12.7804	12.8116
AKR1C1	5.96007	5.448	5.66357
AKR1E2	5.96007	5.81951	5.95762
AKR7A2	9.96664	10.004	9.92132
AKR7A3	5.30684	5.448	5.15157
AKR7L	6.23019	6.26422	6.54434
AKT1	12.2716	12.2058	12.1524
AKT1S1	11.2346	11.1987	11.2082
AKT2	11.6637	11.7207	11.6583
AKT3	9.37101	9.6148	9.54608
AKTIP	8.87254	8.83102	8.99266
ALAD	8.42899	8.4427	8.39466
ALAS1	10.3635	10.3574	10.3363
ALCAM	12.815	12.835	12.7982
ALDH16A1	9.891	10.0232	9.87745
ALDH18A1	11.3761	11.4341	11.3798
ALDH1A1	11.7527	11.7494	11.6901
ALDH1A2	12.328	12.366	12.3823
ALDH1A3	15.5432	15.5784	15.5644
ALDH1B1	9.90491	9.93183	9.93933
ALDH1L1	5.41565	5.39997	5.51421
ALDH1L2	7.42063	7.5575	7.30056
ALDH3A1	9.93384	9.93762	9.94071
ALDH3A2	10.6635	10.7027	10.7227
ALDH3B1	8.13407	8.12291	7.981
ALDH4A1	9.00784	9.1057	9.01638
ALDH5A1	6.52033	6.60126	6.55974
ALDH6A1	9.02211	8.9129	9.0242
ALDH8A1	6.11536	5.72303	5.98287
ALDOC	10.0173	9.97896	9.97871
ALG1	8.41169	8.50281	8.41071
ALG11	10.3978	10.4322	10.3612
ALG12	10.0745	10.0109	9.95575
ALG13	9.03061	8.95072	9.00325
ALG14	8.30329	8.30984	8.2726
ALG2	10.7771	10.7018	10.6439
ALG3	10.1608	10.1509	10.1738
ALG5	9.62195	9.58371	9.65407
ALG6	8.63662	8.60503	8.70203
ALG8	8.82771	8.80266	8.71821
ALK	5.2451	4.87674	4.86984
ALKAL1	5.0048	5.08832	5.15157
ALKAL2	9.36431	9.53291	9.48323
ALKBH1	8.12346	8.0221	7.93716
ALKBH2	8.1074	8.07075	8.33704
ALKBH3	8.75087	8.92464	8.81163
ALKBH4	8.5165	8.50673	8.51083
ALKBH5	10.9539	10.9684	10.9246
ALKBH6	8.354	8.29176	8.32014
ALKBH7	9.79797	9.6733	9.63379
ALKBH8	10.0949	10.1245	10.0313
ALLC	5.17647	5.29313	5.0765
ALMS1	8.87569	9.15883	9.18862
ALOX12	7.79544	7.70265	7.77832
ALOX15	5.673	5.448	5.33087
ALOX15B	5.87316	6.06407	5.98287
ALOX5	5.46455	5.39997	5.47232
ALOX5AP	5.59558	5.72303	5.42809
ALOXE3	5.0048	4.58539	5.0765
ALPK1	7.57023	7.60265	7.57065
ALPK2	9.08601	9.18589	9.20705
ALPK3	6.74131	6.82876	6.89494
ALPL	5.2451	5.08832	5.33087
ALS2	9.62008	9.68023	9.71967
ALS2CL	7.0844	7.03393	7.0083
ALX1	4.58539	4.58539	4.58539
ALX3	5.98753	5.75627	5.95762
ALX4	5.0048	5.08832	4.98702
ALYREF	11.1574	10.6804	10.7807
AMACR	8.55636	8.66933	8.46165
AMBRA1	9.68782	9.81546	9.68067
AMD1	11.3954	11.468	11.4548
AMDHD1	4.58539	4.58539	4.86984
AMER1	6.69705	6.8024	6.74474
AMER2	4.58539	4.58539	4.58539
AMFR	11.5882	11.5407	11.6016
AMH	5.673	5.84968	5.8214
AMHR2	5.36333	5.65283	5.38111
AMIGO1	5.55415	5.65283	5.72986
AMIGO2	7.24296	7.07797	7.13282
AMIGO3	7.13933	7.23145	7.26502
AMMECR1	8.7543	8.697	8.71821
AMMECR1L	10.5984	10.6691	10.669
AMN1	7.23295	7.42943	7.20052
AMOT	8.22119	8.27804	8.32014
AMOTL1	10.1926	10.2945	10.3205
AMOTL2	12.0486	12.0004	12.0132
AMPD1	6.78412	6.22264	6.2677
AMPD2	11.2401	11.2467	11.2521
AMPD3	8.34491	8.34533	8.35374
AMPH	4.58539	4.87674	4.86984
AMT	7.23295	7.17211	7.48888
AMZ1	7.0388	6.90483	7.2829
AMZ2	8.73361	8.68669	8.5727
ANAPC1	11.0846	11.1289	11.1788
ANAPC11	9.92477	9.96057	9.8889
ANAPC13	9.88477	9.87859	9.83664
ANAPC15	7.84166	7.87139	7.80911
ANAPC16	9.51712	9.50779	9.48323
ANAPC2	10.465	10.4475	10.3957
ANAPC4	9.57049	9.73119	9.72127
ANAPC5	10.7712	10.8092	10.8511
ANAPC7	10.586	10.6472	10.6328
ANGEL1	8.76453	8.69357	8.79037
ANGEL2	9.6031	9.54435	9.47945
ANGPT1	8.40297	8.37996	8.20971
ANGPT2	5.673	5.78839	5.87806
ANGPT4	5.74441	5.57673	5.47232
ANGPTL1	5.36333	5.39997	5.76133
ANGPTL2	9.45541	9.58924	9.63038
ANGPTL3	5.30684	4.87674	4.86984
ANGPTL4	9.92629	9.85887	9.8396
ANGPTL5	5.51058	5.29313	5.0765
ANGPTL6	5.55415	5.87898	5.72986
ANGPTL7	5.46455	5.448	5.5921
ANGPTL8	4.88248	4.87674	4.86984
ANK1	8.54451	8.7508	8.72463
ANK2	7.77515	7.87749	8.01827
ANK3	9.5588	9.65582	9.72926
ANKAR	6.52033	6.60126	6.61955
ANKDD1A	5.51058	5.29313	5.27664
ANKDD1B	7.0154	6.92925	6.90672
ANKEF1	6.04045	5.84968	5.5921
ANKFY1	11.3282	11.383	11.3701
ANKH	8.702	8.70384	8.70528
ANKIB1	11.0236	11.1072	11.1139
ANKK1	4.58539	5.08832	5.15157
ANKLE1	7.23295	7.42943	7.41821
ANKLE2	11.5004	11.474	11.4725
ANKMY1	6.20812	6.34328	6.32457
ANKMY2	9.25018	9.22437	9.31931
ANKRA2	8.2311	8.33654	8.14392
ANKRD1	9.71966	9.66109	9.64227
ANKRD10	9.67705	9.65406	9.72607
ANKRD11	12.3768	12.3561	12.3472
ANKRD12	11.0839	11.0509	11.0855
ANKRD13A	12.7674	12.8147	12.8561
ANKRD13B	7.90517	7.80886	7.86291
ANKRD13C	10.4754	10.5178	10.3866
ANKRD16	7.28232	7.4461	7.51166
ANKRD17	11.1587	11.2403	11.2806
ANKRD2	5.673	5.57673	5.8214
ANKRD22	6.01431	6.08812	5.85012
ANKRD24	6.04045	5.87898	6.07838
ANKRD26	8.78143	8.81533	8.82065
ANKRD27	9.56271	9.72114	9.67241
ANKRD28	9.59359	9.5175	9.69379
ANKRD29	8.34491	8.25955	8.11966
ANKRD30BL	4.88248	4.99672	4.58539
ANKRD31	5.7782	5.57673	5.8214
ANKRD33B	5.36333	4.87674	5.2174
ANKRD35	8.25557	8.11778	8.17719
ANKRD37	7.3578	7.49493	7.1427
ANKRD39	8.74399	8.69357	8.58688
ANKRD40	10.6192	10.689	10.58
ANKRD42	7.94195	7.87139	7.92599
ANKRD44	8.08022	8.12291	8.06479
ANKRD46	8.69488	8.72751	8.69223
ANKRD49	7.75457	7.79601	7.66826
ANKRD50	11.1359	11.1365	11.1869
ANKRD52	10.8355	11.0428	11.0135
ANKRD54	9.93535	10.0123	9.91853
ANKRD55	4.58539	4.58539	4.58539
ANKRD6	7.19213	6.8024	7.10275
ANKRD61	5.51058	5.34859	5.6973
ANKRD62	5.09816	5.16516	5.2174
ANKRD9	9.8388	9.72952	9.73085
ANKS1A	9.00209	9.09275	9.04997
ANKS1B	6.09094	5.87898	5.98287
ANKS3	9.08601	9.12871	9.07277
ANKS6	10.8651	10.8764	10.878
ANKZF1	9.45541	9.6039	9.63888
ANLN	13.7776	13.7945	13.7671
ANO1	5.46455	5.6156	5.42809
ANO10	10.731	10.6984	10.7434
ANO2	5.41565	5.53601	5.2174
ANO3	6.04045	6.26422	6.12323
ANO5	6.35466	6.36225	6.2677
ANO6	11.9414	11.9917	12.0008
ANO7	5.96007	5.98861	5.87806
ANO8	8.61414	8.54534	8.71176
ANO9	5.30684	5.29313	5.47232
ANOS1	5.17647	5.6886	5.51421
ANP32A	11.0165	10.974	11.0285
ANP32B	11.8841	11.8886	11.7762
ANP32E	10.9353	10.9719	10.7945
ANPEP	8.80476	8.98756	8.96313
ANTKMT	8.34946	8.16331	8.09498
ANTXR1	9.80458	9.98036	9.93105
ANTXR2	12.3903	12.3919	12.4427
ANXA1	14.4149	14.4017	14.3744
ANXA11	12.6843	12.6244	12.6283
ANXA13	7.11762	7.18218	6.94144
ANXA2	15.6127	15.6265	15.6247
ANXA2R	5.7782	5.6886	6.00754
ANXA3	11.7944	11.758	11.7288
ANXA4	11.0502	11.0088	10.9991
ANXA5	13.8817	13.8452	13.8419
ANXA6	12.7538	12.7949	12.776
ANXA7	12.0806	12.1	12.0523
ANXA9	6.31459	6.15735	6.18736
AOC2	5.55415	5.34859	5.42809
AOC3	4.88248	4.58539	4.58539
AOPEP	9.22079	9.21724	9.12461
AOX1	8.14984	7.99433	8.04945
AOX2	6.52033	6.26422	6.34295
AP1AR	8.52456	8.61595	8.61136
AP1B1	11.3396	11.2641	11.2365
AP1G1	10.3835	10.4536	10.4284
AP1G2	9.46379	9.64523	9.59934
AP1M1	11.2438	11.3355	11.3134
AP1S1	11.8537	11.7952	11.8541
AP1S2	10.3272	10.3213	10.1878
AP1S3	6.74131	6.74803	6.90672
AP2A1	12.3237	12.3558	12.2949
AP2A2	11.0079	11.0314	11.0057
AP2B1	12.3609	12.4003	12.3798
AP2M1	13.1431	13.1169	13.1317
AP2S1	10.5452	10.4606	10.3785
AP3B1	11.0143	11.0225	11.0083
AP3B2	5.96007	6.08812	6.05527
AP3D1	12.3023	12.3601	12.355
AP3M1	10.9209	11.0082	11.0323
AP3M2	8.82119	8.87103	8.89366
AP3S1	10.464	10.3757	10.3745
AP4B1	8.17059	8.24552	8.16303
AP4E1	9.35982	9.36015	9.33195
AP4M1	8.79813	8.71064	8.82663
AP4S1	6.83911	6.89245	6.75793
AP5B1	9.8972	9.83267	9.89175
AP5M1	9.44486	9.55759	9.52421
AP5S1	9.14458	9.12362	9.18862
AP5Z1	10.0539	10.026	10.0467
APAF1	10.0718	10.1903	10.1785
APBA1	6.35466	6.56977	6.14501
APBA2	6.82558	6.90483	6.79673
APBA3	9.42138	9.45216	9.3996
APBB1	9.34855	9.37519	9.39358
APBB1IP	10.2324	10.3345	10.259
APBB2	11.2316	11.2415	11.262
APBB3	6.97954	7.05613	7.02987
APC	10.8404	10.9114	11.0226
APC2	7.07314	7.17211	6.89494
APCDD1	7.78871	7.6888	7.80301
APCDD1L	7.0388	6.95323	7.20052
APEH	11.4204	11.4402	11.4286
APELA	5.17647	5.29313	5.0765
APEX1	11.8121	11.8004	11.7723
APEX2	9.24775	9.23619	9.21618
APH1A	11.1503	11.1707	11.1458
APH1B	8.31265	8.42624	8.14392
API5	11.8039	11.8189	11.7881
APIP	9.40406	9.39429	9.38349
APLF	7.22285	7.12062	7.0083
APLP1	7.8927	7.92539	7.64106
APLP2	14.0158	14.0548	14.0272
APMAP	11.4209	11.5967	11.5257
APOA1	9.1262	9.02894	9.05761
APOA5	4.88248	4.87674	4.98702
APOBEC1	5.90294	5.90748	5.90526
APOBEC2	5.93189	5.81951	6.00754
APOBEC3A	8.27006	8.30984	8.19122
APOBEC3C	9.94436	9.78684	9.84548
APOBEC3F	10.3455	10.3068	10.2656
APOBEC3G	6.23019	6.45297	6.32457
APOBEC3H	6.25186	6.36225	6.07838
APOBR	9.16015	9.02349	9.01638
APOC2	4.58539	4.58539	4.58539
APOD	5.09816	5.08832	5.0765
APOE	12.8538	12.8479	12.8108
APOF	5.51058	5.84968	5.33087
APOL2	6.95508	6.78902	6.73141
APOL4	6.69705	6.50436	6.69059
APOL5	8.30329	8.13312	8.24599
APOL6	8.88197	8.89809	8.8649
APOLD1	7.11762	6.84175	6.89494
APOM	5.63513	5.78839	5.66357
APOO	8.25071	8.21704	8.10984
APOOL	8.80806	8.61957	8.55478
APP	13.9378	13.9365	13.956
APPBP2	10.1646	10.2381	10.2016
APPL1	10.9848	10.9768	10.9555
APPL2	9.66801	9.70424	9.74667
APRT	10.4723	10.3703	10.4964
APTX	8.94628	8.92756	9.0294
AQP1	5.673	5.448	5.55405
AQP11	5.90294	5.90748	6.07838
AQP2	4.58539	4.58539	4.86984
AQP3	5.30684	5.49321	5.42809
AQP6	6.65122	6.73408	6.64844
AQP7	4.88248	4.87674	4.86984
AQP9	5.09816	4.87674	5.2174
AQR	10.9315	10.9318	10.9569
AR	8.11277	7.94295	8.12454
ARAF	10.2299	10.3367	10.3046
ARAP1	11.0215	11.0826	11.1084
ARAP2	7.33931	7.26018	7.53408
ARAP3	8.88197	8.96784	8.92742
ARC	5.30684	5.6156	5.33087
ARCN1	13.0532	13.067	13.1004
AREG	4.88248	4.58539	4.98702
AREL1	10.6108	10.663	10.6887
ARF1	13.5828	13.5593	13.5269
ARF4	12.9396	12.8689	12.8669
ARF5	11.6096	11.599	11.5624
ARF6	11.3299	11.3904	11.316
ARFGAP1	11.0853	11.1688	11.1356
ARFGAP2	10.5442	10.6357	10.6396
ARFGAP3	11.1516	11.1302	11.1004
ARFGEF1	10.5579	10.6357	10.7066
ARFGEF2	10.8769	10.8597	10.9623
ARFGEF3	8.77469	8.90995	8.91345
ARFIP1	10.2924	10.3146	10.3363
ARFIP2	10.5233	10.4974	10.5685
ARFRP1	9.88165	9.79644	9.77626
ARG2	7.61673	7.51084	7.66826
ARGFX	4.58539	5.08832	4.86984
ARGLU1	10.9398	10.9754	10.9838
ARHGAP1	11.7299	11.7625	11.7076
ARHGAP10	10.1838	10.3703	10.3478
ARHGAP11A	12.2488	12.2812	12.311
ARHGAP12	10.0073	9.94627	9.94071
ARHGAP15	5.0048	4.87674	5.0765
ARHGAP17	10.0525	10.1321	10.1214
ARHGAP18	10.6753	10.7297	10.7489
ARHGAP20	8.33577	8.34533	8.43052
ARHGAP21	11.4327	11.4844	11.5704
ARHGAP22	9.12091	9.18345	8.9495
ARHGAP23	13.0025	13.0718	13.0282
ARHGAP24	9.79299	9.87406	9.76388
ARHGAP25	6.94268	6.86734	7.08232
ARHGAP26	8.57199	8.45087	8.65573
ARHGAP27	6.71197	6.8546	6.82198
ARHGAP28	5.90294	6.13474	6.2677
ARHGAP29	10.1517	10.1372	10.2634
ARHGAP30	5.70938	5.65283	5.79182
ARHGAP31	11.9395	12.0521	12.0624
ARHGAP32	8.95821	9.0612	8.96854
ARHGAP33	8.14984	8.04933	8.22797
ARHGAP35	11.8946	12.0356	12.0123
ARHGAP39	7.8927	7.84047	7.74045
ARHGAP4	6.09094	6.26422	6.12323
ARHGAP40	4.58539	4.99672	4.86984
ARHGAP42	10.9495	11.0287	10.9731
ARHGAP44	7.00355	7.16197	7.01913
ARHGAP45	5.98753	5.93522	6.03166
ARHGAP5	11.8349	11.8388	11.8157
ARHGAP6	8.14984	8.30984	8.25046
ARHGAP9	5.673	5.6156	5.55405
ARHGDIA	13.7919	13.8204	13.7423
ARHGDIB	9.91411	10.0556	9.95983
ARHGDIG	6.48538	6.56977	6.69059
ARHGEF1	11.1359	11.1957	11.1858
ARHGEF10	10.7996	10.8779	10.8043
ARHGEF10L	7.71249	7.78305	7.63417
ARHGEF11	10.0868	10.2427	10.2016
ARHGEF12	12.7899	12.8862	12.941
ARHGEF15	4.88248	4.58539	4.58539
ARHGEF16	5.0048	4.58539	4.58539
ARHGEF17	10.5599	10.5728	10.6556
ARHGEF19	8.007	7.90165	7.82727
ARHGEF2	11.5181	11.5815	11.5601
ARHGEF26	6.01431	6.26422	5.95762
ARHGEF28	7.63942	7.53436	7.45006
ARHGEF3	9.07783	9.21006	9.10262
ARHGEF33	7.41182	7.52657	7.4812
ARHGEF37	6.06598	6.11167	6.00754
ARHGEF39	8.99342	9.21006	9.17464
ARHGEF40	10.2936	10.3213	10.3163
ARHGEF5	8.95821	9.04516	8.9495
ARHGEF6	8.79813	8.50281	8.70528
ARHGEF7	10.18	10.2751	10.2885
ARHGEF9	8.21621	8.47107	8.45005
ARID1A	11.4554	11.5554	11.6266
ARID1B	10.8037	10.842	10.8401
ARID2	10.1685	10.3057	10.2491
ARID3A	8.68773	8.93048	8.81765
ARID3B	6.43104	6.38094	6.51296
ARID3C	5.55415	5.72303	5.47232
ARID4A	8.97592	9.00426	8.89934
ARID4B	10.9971	11.0435	10.9731
ARID5A	7.6319	7.94295	7.82727
ARID5B	10.5223	10.5691	10.5514
ARIH1	10.2555	10.2048	10.2005
ARIH2	10.29	10.2774	10.2678
ARIH2OS	6.04045	5.81951	6.18736
ARL1	11.7173	11.703	11.7474
ARL10	9.09953	9.10053	9.15341
ARL13B	9.21831	9.17611	8.99797
ARL14EP	10.3489	10.3585	10.3977
ARL14EPL	5.09816	4.87674	4.98702
ARL15	8.45876	8.27344	8.30304
ARL16	8.68773	8.62318	8.65573
ARL2	10.6313	10.4964	10.5676
ARL2BP	10.6136	10.6141	10.6294
ARL3	10.7109	10.7438	10.7394
ARL4C	9.09953	8.99036	8.85907
ARL4D	8.57588	8.39696	8.29007
ARL5A	8.99631	9.09015	9.15103
ARL5B	8.11277	7.91949	7.97016
ARL6	7.5859	7.69574	7.65472
ARL6IP1	13.2652	13.2411	13.1974
ARL6IP4	10.3791	10.2345	10.2917
ARL6IP5	12.3243	12.2959	12.2028
ARL6IP6	9.69496	9.70083	9.63038
ARL8A	10.4355	10.4666	10.4738
ARL8B	11.661	11.6694	11.5872
ARL9	5.0048	5.23252	5.33087
ARMC1	10.5579	10.5178	10.3836
ARMC10	9.91869	9.95344	9.89601
ARMC12	6.29405	6.47033	6.52874
ARMC2	6.25186	6.28448	6.37888
ARMC5	9.46588	9.53864	9.49452
ARMC6	9.78966	9.77394	9.84254
ARMC7	8.27006	8.22183	8.23701
ARMC8	9.68782	9.6523	9.55509
ARMC9	8.98761	9.04784	8.8678
ARMCX1	9.68424	9.63813	9.58181
ARMCX4	9.14719	8.98196	9.12461
ARMCX5	8.45031	8.45898	8.38657
ARMCX6	8.50432	8.53002	8.48456
ARMH1	5.41565	5.75627	5.38111
ARMH3	9.08329	9.17365	9.10262
ARMH4	7.22285	7.34294	7.52665
ARNT	10.5102	10.5775	10.6615
ARNT2	7.56233	7.73671	7.69494
ARNTL	7.49744	7.47884	7.73404
ARNTL2	10.7083	10.7263	10.7203
ARPC1A	11.7124	11.6475	11.6171
ARPC1B	13.1514	13.1567	13.0987
ARPC2	13.401	13.4098	13.4001
ARPC3	11.4963	11.506	11.5156
ARPC4	11.3954	11.392	11.435
ARPC5	13.3448	13.2997	13.244
ARPC5L	10.4878	10.4393	10.4382
ARPP19	11.5896	11.6488	11.5579
ARPP21	5.30684	5.23252	5.33087
ARR3	4.58539	4.58539	4.86984
ARRB1	8.40297	8.41793	8.29873
ARRB2	8.18086	8.13819	8.26379
ARRDC1	8.88197	9.02076	8.99266
ARRDC2	9.00209	8.74419	8.85907
ARRDC3	8.92516	8.90106	8.85323
ARRDC4	6.63557	6.48746	6.43088
ARRDC5	5.0048	4.99672	4.58539
ARSA	10.4991	10.5351	10.5001
ARSB	10.4355	10.5579	10.4274
ARSD	8.90681	9.07706	9.12945
ARSF	7.72666	7.45436	7.67498
ARSG	5.96007	6.26422	5.76133
ARSI	13.7416	13.7552	13.6754
ARSJ	9.2526	9.24089	9.1676
ARSK	8.59514	8.7475	8.73102
ARSL	7.06179	7.07797	7.41821
ART1	6.20812	6.06407	6.43088
ART3	6.13926	6.324	6.10103
ART5	5.41565	5.57673	5.62855
ARTN	5.51058	5.53601	5.5921
ARV1	8.76113	8.74087	8.78731
ARVCF	7.46382	7.57271	7.63417
AS3MT	7.76833	7.4461	7.46572
ASAH1	10.8932	10.8132	10.8613
ASAH2	5.36333	5.08832	4.98702
ASAP1	9.82424	9.88009	9.88747
ASAP2	12.4423	12.5052	12.4515
ASAP3	8.44182	8.52617	8.45005
ASB1	9.55292	9.71609	9.66076
ASB13	6.29405	6.03949	6.07838
ASB14	5.7782	5.6886	5.51421
ASB15	4.88248	4.58539	4.58539
ASB16	5.17647	4.99672	5.33087
ASB2	5.2451	5.39997	5.0765
ASB3	8.69845	8.63038	8.72783
ASB4	5.41565	5.6156	5.79182
ASB5	5.0048	4.87674	4.86984
ASB6	10.3601	10.3831	10.4382
ASB7	8.90064	8.84035	8.79648
ASB8	8.95821	9.00149	9.06774
ASB9	4.88248	5.34859	5.2174
ASCC1	8.92516	9.14385	9.0294
ASCC2	10.7979	10.7765	10.8541
ASCC3	11.2863	11.3229	11.4193
ASF1A	9.21335	9.41938	9.18165
ASF1B	9.92021	9.94914	9.8601
ASGR1	5.30684	5.53601	5.0765
ASH1L	11.0737	11.1939	11.246
ASH2L	10.4483	10.5361	10.5039
ASIC1	7.98369	7.70265	7.89193
ASIC2	6.39345	6.24361	6.30591
ASIC3	6.33479	6.20128	6.24812
ASL	9.35307	9.48817	9.40759
ASNA1	10.3478	10.2532	10.2863
ASNS	9.33718	9.29386	9.29367
ASPDH	4.88248	4.58539	4.86984
ASPH	12.4023	12.4045	12.3563
ASPHD1	6.29405	6.26422	6.2677
ASPHD2	5.63513	5.49321	5.85012
ASPM	12.3944	12.5207	12.4909
ASPN	5.2451	5.16516	5.2174
ASPSCR1	9.05858	9.01528	8.87647
ASRGL1	8.98178	9.04784	8.97663
ASTE1	7.6691	7.36068	7.51917
ASTN1	6.06598	6.08812	6.22822
ASTN2	8.27485	8.54153	8.61827
ASXL1	10.5233	10.5313	10.62
ASXL2	9.34628	9.41315	9.52237
ASXL3	5.09816	4.87674	4.86984
ATAD2	11.5896	11.575	11.6249
ATAD2B	9.3165	9.27795	9.26976
ATAD3C	7.39405	7.51873	7.48888
ATAD5	8.71965	8.79628	8.78116
ATAT1	8.03561	8.00551	8.06479
ATE1	8.59514	8.54153	8.70203
ATF1	10.0635	10.0287	9.90026
ATF2	9.56271	9.72114	9.5694
ATF3	7.34859	7.33399	7.42624
ATF4	13.0335	13.0031	13.0113
ATF5	8.48379	8.47508	8.49212
ATF6	9.7491	9.83887	9.83812
ATF6B	9.86118	9.83111	9.94208
ATF7IP	10.6816	10.8543	10.6904
ATF7IP2	10.3444	10.3312	10.3436
ATG10	7.24296	7.13107	6.99739
ATG101	10.4313	10.34	10.3216
ATG12	9.76105	9.82174	9.77472
ATG13	10.3432	10.4363	10.2917
ATG14	8.66968	8.7802	8.81464
ATG16L1	10.1452	10.2048	10.1738
ATG16L2	8.34035	8.31879	8.28572
ATG2A	11.0805	10.9832	11.0528
ATG2B	10.3489	10.4666	10.4661
ATG3	10.7804	10.7313	10.7426
ATG4A	8.25071	8.37996	8.2726
ATG4B	10.2627	10.1522	10.2051
ATG4C	8.94927	8.78665	8.80861
ATG4D	9.70383	9.71102	9.71002
ATG5	10.107	10.1066	10.0858
ATG7	8.66604	8.52617	8.63201
ATG9A	10.6276	10.6726	10.7219
ATG9B	4.88248	5.34859	5.33087
ATIC	11.1128	11.0988	11.1296
ATL1	7.4723	7.14145	6.78393
ATL2	9.99437	10.0489	9.94757
ATL3	10.6562	10.6383	10.6079
ATM	10.1838	10.2497	10.259
ATMIN	10.0827	10.0422	10.0326
ATN1	12.2811	12.3913	12.3665
ATOH8	8.78143	8.92756	8.84442
ATOX1	8.94028	8.84035	9.11975
ATP10A	11.218	11.2131	11.1636
ATP10D	10.1282	10.1867	10.1924
ATP11A	10.8532	10.9143	11.0096
ATP11B	10.1659	10.2357	10.1538
ATP11C	9.92477	9.86648	9.89459
ATP13A1	11.0592	11.0655	11.0535
ATP13A2	10.9292	10.9768	11.0291
ATP13A3	13.7298	13.7773	13.7413
ATP13A4	5.51058	5.448	5.62855
ATP1A1	13.5269	13.5657	13.5792
ATP1A4	6.09094	6.03949	6.43088
ATP1B1	12.7446	12.6842	12.6593
ATP1B3	11.385	11.3206	11.3118
ATP1B4	6.04045	6.11167	6.05527
ATP23	8.55242	8.58293	8.29007
ATP2A1	9.5391	9.53673	9.71485
ATP2A2	12.8058	12.8194	12.8369
ATP2A3	5.41565	4.99672	5.0765
ATP2B1	12.0563	12.0811	12.0765
ATP2B3	5.0048	4.99672	5.0765
ATP2B4	12.6428	12.6823	12.7252
ATP2C1	11.6181	11.5857	11.599
ATP2C2	5.46455	5.39997	5.55405
ATP4A	6.52033	6.39935	6.2677
ATP5F1B	14.2589	14.2405	14.2291
ATP5F1C	11.5156	11.4854	11.4519
ATP5F1D	11.468	11.5172	11.4447
ATP5F1E	9.58401	9.69742	9.96119
ATP5IF1	10.3226	10.3552	10.4861
ATP5MC2	10.2188	10.1867	10.1056
ATP5MC3	12.0476	12.0346	12.0337
ATP5MD	9.5955	9.57443	9.8396
ATP5ME	8.80806	8.87103	9.25434
ATP5PF	9.7491	9.694	9.86156
ATP5PO	11.3161	11.2315	11.2354
ATP6	15.1209	15.1228	15.1913
ATP6AP1	11.1645	11.1645	11.1506
ATP6AP1L	5.84249	5.6156	5.6973
ATP6AP2	11.1353	11.0668	11.0781
ATP6V0A1	10.1504	10.0937	10.097
ATP6V0A2	8.38092	8.30534	8.25936
ATP6V0B	11.3057	11.283	11.2795
ATP6V0C	12.3539	12.3049	12.2879
ATP6V0D1	10.6753	10.6195	10.6413
ATP6V0D2	6.52033	6.38094	6.67669
ATP6V0E1	12.0023	11.9935	12.0087
ATP6V0E2	9.77627	9.77394	9.8143
ATP6V1B1	4.58539	4.87674	4.58539
ATP6V1B2	11.188	11.2321	11.1718
ATP6V1C1	9.89874	9.95772	9.95575
ATP6V1C2	6.44942	6.28448	5.95762
ATP6V1D	11.2217	11.1496	11.2763
ATP6V1E1	11.4912	11.4879	11.4534
ATP6V1F	10.3735	10.4042	10.3488
ATP6V1FNB	5.51058	5.34859	5.27664
ATP6V1G1	11.6899	11.655	11.6419
ATP6V1H	10.9554	10.9318	10.946
ATP7A	9.72316	9.84197	9.72607
ATP7B	6.63557	6.48746	6.79673
ATP8	10.8659	10.8854	11.4103
ATP8A1	5.96007	5.98861	6.16638
ATP8A2	4.88248	4.58539	4.86984
ATP8B1	10.7258	10.7145	10.664
ATP8B2	11.8957	11.8694	11.9029
ATP8B3	6.18562	6.15735	6.18736
ATP8B4	5.36333	5.53601	5.51421
ATP9A	9.46588	9.48024	9.39358
ATP9B	9.08056	9.06915	9.08279
ATPAF1	9.66982	9.73119	9.75921
ATPAF2	9.23801	9.09275	9.20705
ATPSCKMT	6.77	6.66198	6.75793
ATR	10.1269	10.1695	10.1407
ATRAID	8.80806	8.90699	8.77808
ATRIP	8.372	8.25955	8.52195
ATRN	10.4451	10.5236	10.6405
ATRNL1	7.29198	7.30677	7.25599
ATRX	11.3761	11.3909	11.3762
ATXN1	8.73361	8.8619	8.76568
ATXN10	11.2643	11.2285	11.1979
ATXN1L	8.69488	8.7541	8.85615
ATXN2	10.6626	10.7027	10.7267
ATXN2L	11.7433	11.8051	11.8723
ATXN7	9.49684	9.55571	9.5941
ATXN7L1	7.80213	7.91357	7.94825
ATXN7L2	7.07314	6.98841	7.1427
ATXN7L3	11.1444	11.2071	11.1898
ATXN7L3B	8.702	8.965	8.83851
AUH	8.16026	8.35841	8.32014
AUNIP	7.40296	7.30677	7.22853
AUP1	11.4321	11.4382	11.3984
AURKA	11.37	11.4524	11.3883
AURKAIP1	10.7846	10.7405	10.7251
AURKB	9.83235	10.0476	9.90026
AURKC	5.2451	4.99672	5.0765
AUTS2	10.3192	10.2012	10.295
AVEN	9.04745	8.89212	8.81163
AVIL	6.13926	6.26422	6.46436
AVL9	9.61067	9.59292	9.60976
AVP	4.88248	4.87674	4.58539
AVPI1	9.04745	9.07443	9.15578
AVPR1A	4.58539	4.58539	4.86984
AVPR2	4.58539	4.58539	5.15157
AWAT2	5.09816	4.87674	5.38111
AXDND1	5.0048	4.99672	4.86984
AXIN1	10.4	10.3916	10.3694
AXIN2	7.70535	7.56512	7.64106
AXL	13.2014	13.2321	13.2162
AZI2	10.6562	10.752	10.601
AZIN1	12.1179	12.142	12.0731
AZIN2	6.04045	5.96224	6.05527
B2M	13.3109	13.2724	13.2229
B3GALNT2	10.554	10.5579	10.5487
B3GALT1	5.09816	4.99672	4.98702
B3GALT2	5.63513	5.39997	5.72986
B3GALT6	9.31186	9.15883	9.17464
B3GAT2	6.25186	5.98861	5.90526
B3GAT3	9.87695	9.8466	9.84842
B3GLCT	10.6267	10.584	10.5622
B3GNT10	6.29405	5.90748	5.8214
B3GNT2	9.91716	9.96342	9.92827
B3GNT3	4.88248	5.08832	4.98702
B3GNT4	5.46455	5.57673	5.55405
B3GNT5	6.44942	6.61671	6.34295
B3GNT8	7.84814	7.82791	7.67498
B3GNT9	9.03061	9.15634	9.03457
B3GNTL1	7.88011	7.97741	7.91473
B4GALNT1	5.98753	6.01434	5.8214
B4GALNT2	7.95999	7.74342	7.87459
B4GALNT3	6.11536	5.75627	5.87806
B4GALNT4	7.21269	6.94129	7.17192
B4GALT1	13.0223	13.0195	13.0444
B4GALT2	10.7796	10.7471	10.6345
B4GALT3	9.9278	10.0462	9.94757
B4GALT4	10.7465	10.7396	10.7822
B4GALT5	11.128	11.0898	11.0843
B4GALT6	5.17647	5.08832	5.2174
B4GALT7	9.6031	9.59292	9.58885
B4GAT1	9.14979	9.01528	9.00589
B9D1	8.85669	8.93339	8.75003
B9D2	8.33117	8.24552	8.1049
BAALC	5.0048	5.29313	5.15157
BAAT	6.63557	6.74803	6.61955
BABAM1	9.99003	10.0232	9.9693
BABAM2	8.8851	8.87406	8.92185
BACE1	11.9648	11.9371	11.9464
BACE2	11.7802	11.7362	11.7727
BACH1	10.678	10.6907	10.6756
BACH2	6.48538	6.39935	6.39646
BAD	9.36878	9.31184	9.4056
BAG1	9.52716	9.47028	9.46994
BAG2	11.1593	11.1787	11.0756
BAG3	11.6583	11.7047	11.6085
BAG4	9.52516	9.49408	9.3672
BAG5	9.94884	9.83732	9.87169
BAG6	12.3754	12.3921	12.3578
BAHCC1	7.95999	7.89565	7.83925
BAHD1	9.69674	9.57629	9.5976
BAIAP2	10.6032	10.5579	10.5738
BAIAP2L1	10.1335	10.1976	10.1832
BAIAP2L2	6.61973	6.7755	6.61955
BAIAP3	5.36333	5.6156	5.33087
BAK1	10.5011	10.4826	10.469
BAMBI	11.301	11.1633	11.1266
BANK1	5.41565	5.93522	5.38111
BANP	8.93727	8.94496	9.01377
BAP1	10.9375	10.9238	10.9925
BARD1	8.27006	8.45898	8.30733
BARHL1	5.17647	5.08832	4.98702
BARHL2	6.01431	6.24361	6.20797
BARX2	6.95508	6.64707	6.73141
BASP1	11.566	11.569	11.5207
BATF	5.17647	5.16516	5.15157
BATF2	5.81086	5.81951	5.51421
BATF3	5.0048	4.87674	4.58539
BAX	10.1569	10.2096	10.2142
BAZ1A	11.1574	11.1878	11.1945
BAZ1B	12.0448	12.0821	12.1378
BAZ2A	10.7542	10.8029	10.8261
BAZ2B	9.24532	9.28251	9.28935
BBC3	8.39859	8.55294	8.42263
BBOF1	7.6319	7.49493	7.58502
BBOX1	5.70938	5.78839	5.76133
BBS10	7.68372	7.84047	7.69494
BBS2	8.79813	8.83414	8.80256
BBS4	7.57023	7.66066	7.44217
BBS5	9.13935	9.13124	9.10262
BBS7	9.32573	9.43791	9.28719
BBS9	8.01851	8.12291	8.09995
BBX	11.1522	11.1465	11.2156
BCAM	9.90798	9.87103	9.9255
BCAN	5.0048	4.58539	4.98702
BCAP29	10.7644	10.8234	10.7983
BCAP31	12.0532	11.9921	11.9681
BCAR1	12.2841	12.2749	12.2292
BCAR3	9.43424	9.3362	9.32775
BCAS1	4.88248	4.58539	4.58539
BCAS2	9.68424	9.65582	9.61149
BCAS3	8.5165	8.58664	8.62516
BCAS4	7.57809	7.54212	7.69494
BCAT1	9.80623	9.82174	9.93519
BCAT2	9.4512	9.47627	9.45846
BCCIP	11.1015	11.0239	10.9412
BCDIN3D	8.2844	8.40539	8.35374
BCHE	7.02715	6.91709	6.94144
BCKDHA	9.06134	9.10053	9.04229
BCKDHB	8.80145	8.78343	8.78116
BCKDK	10.9935	11.1104	11.093
BCL10	9.54109	9.56323	9.60282
BCL11A	5.41565	5.34859	5.51421
BCL11B	5.63513	5.53601	5.42809
BCL2	7.0388	6.78902	7.11285
BCL2A1	5.36333	5.448	5.55405
BCL2L1	11.1451	11.1014	11.0948
BCL2L11	8.77132	8.98756	8.8649
BCL2L12	8.98761	8.98756	9.09026
BCL2L13	10.4141	10.4373	10.4333
BCL2L14	4.88248	4.87674	4.98702
BCL2L2-PABPN1	11.801	11.798	11.8179
BCL3	10.9986	10.9606	10.9507
BCL6	10.4409	10.4776	10.5631
BCL6B	4.88248	5.23252	4.98702
BCL7A	7.09557	7.35184	7.27399
BCL7B	10.6516	10.6023	10.6673
BCL7C	9.83558	9.86192	9.7372
BCL9	9.54307	9.66459	9.47755
BCL9L	12.057	12.0919	12.1613
BCLAF1	12.8234	12.8334	12.7552
BCLAF3	7.93589	8.02759	8.02351
BCO1	5.09816	4.99672	4.98702
BCO2	5.46455	5.65283	5.62855
BCOR	9.20337	9.30063	9.31507
BCORL1	9.13148	9.14385	9.19556
BCR	10.107	10.0702	9.99866
BCS1L	9.6182	9.67677	9.65909
BDH1	7.32997	7.54983	7.32663
BDH2	8.29387	8.25021	8.30733
BDKRB2	12.8684	12.8253	12.7858
BDNF	10.3238	10.3378	10.3704
BDP1	10.7829	10.9456	10.9964
BEAN1	6.39345	6.41748	6.34295
BECN1	10.6753	10.7363	10.7034
BEGAIN	6.18562	6.3044	6.30591
BEND2	5.46455	5.23252	5.51421
BEND3	6.90478	7.26963	7.10275
BEND5	5.70938	5.65283	5.72986
BEND6	7.32997	7.39548	7.31799
BEND7	7.69096	7.45436	7.70809
BEST1	6.63557	6.38094	6.39646
BEST2	5.30684	4.99672	4.58539
BEST3	6.13926	5.96224	5.85012
BEST4	5.41565	5.23252	5.15157
BET1	9.82098	9.73286	9.63888
BET1L	9.99003	9.94914	9.88462
BEX1	6.77	6.66198	6.51296
BEX2	5.41565	5.57673	6.14501
BEX3	10.0145	9.96626	10.0721
BEX4	6.46753	6.66198	6.37888
BFAR	10.8054	10.7885	10.8657
BFSP1	5.84249	5.75627	5.33087
BGLAP	6.43104	6.43535	6.48077
BGN	10.0935	10.2036	10.1901
BHLHB9	6.58746	6.50436	6.59
BHLHE22	5.09816	5.39997	4.98702
BHLHE40	12.8019	12.8529	12.79
BHLHE41	10.5373	10.4816	10.4215
BHMT	5.36333	5.6886	5.62855
BHMT2	6.41239	6.8024	6.55974
BICC1	9.84202	9.85887	9.78854
BICD1	8.25557	8.44679	8.43445
BICD2	11.5266	11.5431	11.5753
BICDL1	5.96007	6.28448	6.00754
BICDL2	5.2451	5.23252	5.38111
BICRA	9.30488	9.17119	9.3774
BICRAL	8.13935	8.25021	8.29441
BID	9.3799	9.4048	9.39358
BIK	5.70938	5.53601	5.62855
BIN1	8.95226	8.93048	8.86199
BIN2	8.07472	8.25955	8.09995
BIN3	9.68424	9.73785	9.80828
BIRC2	11.0461	10.9992	11.0246
BIRC3	9.43424	9.24089	9.30012
BIRC5	10.1083	10.0191	10.0403
BIRC6	11.6832	11.8781	11.8723
BLCAP	8.83743	8.80266	8.72783
BLM	9.54109	9.56135	9.54608
BLMH	10.7491	10.8116	10.7914
BLNK	5.30684	5.23252	5.47232
BLOC1S2	10.7074	10.7322	10.654
BLOC1S3	7.76147	7.92539	7.74045
BLOC1S6	9.66074	9.58186	9.5941
BLVRA	10.648	10.6428	10.6863
BLVRB	9.27898	9.32518	9.13427
BLZF1	9.64793	9.62382	9.5765
BMERB1	6.43104	6.324	6.44773
BMF	6.01431	6.01434	5.98287
BMP1	11.3476	11.3819	11.3276
BMP2	10.4556	10.3863	10.3765
BMP2K	11.0812	11.0655	11.129
BMP3	7.19213	7.18218	7.13282
BMP4	7.63942	7.76338	7.70153
BMP6	6.18562	6.11167	6.05527
BMP7	8.47133	8.37138	8.36614
BMPER	9.24775	9.34713	9.25655
BMPR1A	10.7003	10.7095	10.7018
BMPR1B	5.98753	6.01434	5.95762
BMPR2	11.053	11.2842	11.2844
BMT2	9.87538	9.74778	9.76388
BNC1	11.1721	11.1302	11.1794
BNC2	9.11559	9.34713	9.25876
BNIP1	9.00784	8.87103	8.99532
BNIP2	10.9064	11.03	10.8628
BNIP3	12.4579	12.4868	12.3906
BNIP3L	10.1569	10.1976	10.189
BNIP5	4.58539	4.87674	4.86984
BNIPL	6.66668	6.50436	6.41379
BOC	8.61036	8.57922	8.61827
BOD1	10.1256	10.1695	10.1621
BOD1L1	10.9643	11.0734	11.007
BOK	10.4334	10.4836	10.4136
BOLA3	8.23603	8.24081	8.44617
BOP1	11.2438	11.2819	11.2314
BORA	9.55684	9.57443	9.60456
BORCS5	7.9954	7.98307	7.6063
BORCS6	7.74069	7.86526	7.79687
BPGM	9.24775	9.20044	9.37537
BPHL	9.50499	9.54435	9.44105
BPI	6.43104	6.55374	6.32457
BPIFC	5.2451	5.448	5.2174
BPNT1	9.23311	9.38158	9.15578
BPTF	10.9775	11.0589	11.163
BRAF	8.22119	8.03305	8.25936
BRAP	9.94286	10.0767	9.95983
BRAT1	9.59168	9.58371	9.58357
BRCA1	10.6834	10.6717	10.7075
BRCA2	9.36655	9.49801	9.50387
BRD1	10.6369	10.6873	10.6523
BRD2	12.0718	12.0657	12.1342
BRD3	10.7474	10.6726	10.6565
BRD3OS	7.75457	7.53436	7.76581
BRD4	11.6101	11.6216	11.6848
BRD7	10.5774	10.4495	10.5141
BRD8	10.5994	10.5821	10.6472
BRD9	10.2687	10.2239	10.1924
BRF1	9.73359	9.70254	9.69705
BRF2	8.25071	8.27344	8.29873
BRI3	11.2928	11.1762	11.2515
BRI3BP	9.07783	9.03707	9.04485
BRICD5	5.0048	4.99672	4.58539
BRINP1	5.2451	4.87674	5.27664
BRINP2	5.30684	5.29313	5.27664
BRINP3	5.51058	5.34859	5.66357
BRIP1	8.44182	8.54914	8.56914
BRIX1	9.8972	9.97755	9.91434
BRMS1	9.24045	9.334	9.4016
BRMS1L	8.94927	8.89809	8.82961
BROX	10.5373	10.5886	10.4614
BRPF1	9.60689	9.77879	9.66076
BRPF3	10.1189	10.1092	10.189
BRSK2	5.09816	4.99672	5.0765
BRWD1	10.4703	10.5569	10.5168
BRWD3	8.09115	8.45898	8.42263
BSCL2	10.1308	10.0924	10.0695
BSDC1	10.5618	10.5654	10.5029
BSG	13.1527	13.0942	13.0134
BSN	5.30684	5.448	5.42809
BSPRY	5.17647	4.99672	4.98702
BST1	10.659	10.6691	10.7323
BST2	10.6671	10.6392	10.6097
BTAF1	10.5628	10.6507	10.6548
BTBD1	10.7162	10.728	10.7378
BTBD10	10.3318	10.3257	10.2842
BTBD11	8.84066	9.04784	9.09274
BTBD16	5.30684	5.16516	5.2174
BTBD18	5.17647	4.58539	5.27664
BTBD19	7.68372	7.85292	7.79072
BTBD2	10.8347	10.7627	10.7211
BTBD3	8.68773	8.63396	8.53298
BTBD6	9.60689	9.61299	9.60976
BTBD7	10.2039	10.2683	10.2413
BTBD8	6.13926	6.28448	6.32457
BTBD9	7.76833	7.90762	7.79687
BTC	5.41565	5.16516	5.55405
BTD	7.38507	7.11008	7.29176
BTF3L4	9.7249	9.65758	9.5765
BTG1	9.85641	9.97333	9.80978
BTG2	7.79544	7.76996	7.79072
BTG3	11.3493	11.3777	11.292
BTK	4.88248	5.23252	5.0765
BTLA	5.2451	5.29313	4.98702
BTN2A1	8.64033	8.6411	8.77189
BTN3A2	7.97189	8.03305	8.16303
BTNL9	4.58539	4.58539	4.58539
BTRC	9.22819	9.25257	9.28285
BUB1	11.7063	11.6755	11.6574
BUD13	8.72664	8.65175	8.64899
BUD23	9.86593	9.95344	9.86736
BUD31	10.8666	10.7981	10.7738
BVES	7.06179	7.09946	7.15251
BYSL	9.3997	9.37091	9.31294
BZW1	14.2962	14.341	14.3134
BZW2	10.8177	10.8436	10.8519
C10H20orf27	10.1321	10.1559	10.0658
C10orf143	7.12852	7.28832	7.13282
C10orf55	4.88248	5.34859	5.66357
C10orf88	9.02778	9.03977	8.83851
C10orf90	7.42063	7.50291	7.2829
C10orf95	5.51058	5.6156	5.2174
C11H12orf10	8.59896	8.73421	8.5904
C11H12orf56	5.59558	5.6156	5.55405
C11orf42	5.59558	5.34859	5.15157
C11orf52	7.0388	6.82876	6.71795
C11orf54	7.32057	7.45436	7.27399
C11orf58	11.5276	11.5196	11.4966
C11orf65	5.09816	4.99672	4.58539
C11orf68	9.91564	9.82955	9.78242
C11orf71	6.41239	6.324	6.10103
C11orf80	5.81086	5.57673	5.87806
C11orf88	5.59558	5.23252	5.51421
C11orf94	5.59558	5.49321	5.66357
C11orf95	7.52212	7.57271	7.52665
C11orf96	7.53026	7.19218	7.30056
C12orf4	9.3165	9.4481	9.47185
C12orf40	5.51058	5.53601	5.42809
C12orf42	5.30684	5.34859	4.98702
C12orf43	8.40734	8.37138	8.48834
C12orf45	7.68372	7.96602	7.92037
C12orf49	10.9665	10.9936	10.9555
C12orf57	10.6351	10.5812	10.6723
C12orf66	7.27258	7.23145	7.18152
C12orf71	4.88248	5.16516	4.98702
C12orf73	7.69096	7.39548	7.65472
C12orf75	8.43328	8.45493	8.41867
C12orf76	6.35466	6.20128	6.46436
C13orf46	4.58539	5.08832	4.86984
C14H11orf1	6.63557	6.13474	6.12323
C14H11orf49	8.52857	8.55672	8.52931
C14orf119	9.11026	9.03436	9.04485
C14orf132	6.06598	5.78839	6.16638
C14orf178	7.82204	7.88357	7.85113
C14orf28	8.49614	8.71403	8.45393
C14orf93	6.9916	6.86734	6.95282
C15H9orf40	8.98761	8.99871	8.96041
C15H9orf43	5.36333	5.6156	5.33087
C15orf39	10.058	10.1182	10.1878
C15orf40	8.2844	8.30984	8.35374
C15orf41	7.06179	7.04508	7.05109
C15orf61	6.85251	7.06709	7.05109
C15orf62	5.59558	5.448	5.27664
C15orf65	7.28232	7.36946	7.19105
C16H17orf62	10.936	10.9506	10.8772
C16orf58	10.2164	10.2	10.1936
C16orf70	8.98761	9.00702	9.0268
C16orf72	11.5336	11.4166	11.4596
C16orf74	8.33577	8.55672	8.41469
C16orf86	5.51058	5.81951	5.85012
C16orf87	9.02495	8.94208	9.0294
C16orf90	4.88248	5.23252	4.86984
C16orf91	9.6516	9.72952	9.64227
C16orf95	6.79808	6.64707	6.57496
C16orf96	5.2451	4.99672	4.98702
C17orf100	6.31459	6.20128	6.14501
C17orf107	5.46455	5.6156	5.38111
C17orf113	6.25186	6.24361	6.30591
C17orf50	5.36333	5.65283	5.42809
C17orf67	8.24094	8.00551	8.21887
C17orf75	7.93589	8.04393	7.88617
C17orf80	9.56076	9.55004	9.63549
C17orf97	5.63513	5.98861	5.62855
C17orf99	4.58539	4.58539	4.58539
C18orf21	8.5165	8.49494	8.66244
C18orf25	9.36431	9.51556	9.48512
C18orf32	8.87569	8.96784	8.84736
C18orf54	8.38978	8.31879	8.65237
C19H19orf48	8.64033	8.66583	8.53663
C19H19orf71	5.74441	5.75627	5.98287
C19orf12	9.58209	9.442	9.44105
C19orf25	9.92173	9.84042	9.74352
C19orf33	6.39345	6.45297	6.46436
C19orf38	5.2451	4.87674	5.38111
C19orf44	8.22616	8.33654	8.27699
C19orf47	9.26465	9.24089	9.39559
C19orf54	8.04689	7.93127	8.12941
C19orf57	6.23019	6.13474	6.22822
C19orf67	4.88248	4.99672	4.86984
C19orf81	5.81086	5.65283	5.93176
C1D	9.78799	9.73119	9.72766
C1GALT1	11.0143	10.9129	10.9691
C1GALT1C1	8.69131	8.7802	8.67244
C1GALT1C1L	6.8789	6.97679	6.92997
C1H1orf43	11.1228	11.0956	11.101
C1QA	6.35466	6.58561	6.49697
C1QB	6.29405	6.45297	6.46436
C1QBP	12.3257	12.3799	12.2429
C1QC	6.74131	6.61671	6.41379
C1QL1	6.31459	6.08812	6.12323
C1QL2	4.88248	4.58539	4.86984
C1QL3	4.58539	5.08832	4.86984
C1QL4	5.17647	4.87674	5.15157
C1QTNF1	10.5163	10.5178	10.4566
C1QTNF2	7.79544	7.84047	7.83925
C1QTNF4	4.58539	5.08832	4.58539
C1QTNF5	6.31459	6.03949	6.07838
C1QTNF6	10.6816	10.723	10.7551
C1QTNF7	5.30684	5.23252	5.42809
C1RL	9.41923	9.45418	9.43325
C1orf109	9.03906	8.95359	8.93574
C1orf112	8.96118	8.8801	9.04741
C1orf115	6.43104	6.24361	6.44773
C1orf116	5.74441	5.84968	5.5921
C1orf122	10.465	10.3703	10.1715
C1orf131	9.0751	8.88612	8.92742
C1orf141	5.30684	5.16516	4.86984
C1orf159	7.69096	7.61003	7.58502
C1orf162	5.55415	5.23252	5.47232
C1orf167	4.58539	4.58539	4.58539
C1orf174	8.79147	8.72751	8.72142
C1orf198	10.3934	10.3079	10.2678
C1orf21	9.15239	9.25024	9.18862
C1orf216	7.54638	7.64638	7.42624
C1orf226	5.87316	5.75627	5.72986
C1orf35	8.78479	8.53002	8.47315
C1orf50	7.73369	7.60265	7.88617
C1orf52	8.98178	8.87103	8.8678
C1orf53	5.46455	5.49321	5.47232
C1orf54	5.09816	5.08832	5.33087
C1orf56	5.96007	5.87898	5.66357
C1orf74	6.44942	6.43535	6.54434
C1orf87	5.17647	5.34859	5.55405
C1orf94	5.0048	5.16516	5.15157
C20H16orf46	6.50298	6.73408	6.61955
C20H16orf71	6.85251	6.92925	6.771
C20orf144	5.0048	5.08832	4.86984
C20orf173	5.09816	5.23252	5.2174
C20orf194	9.46379	9.63813	9.6856
C20orf204	4.58539	4.58539	4.98702
C20orf96	6.18562	6.13474	6.22822
C21orf58	5.41565	5.448	5.38111
C21orf62	5.59558	5.81951	6.05527
C21orf91	9.04745	9.0612	8.97124
C22orf15	5.673	5.49321	5.98287
C22orf23	6.94268	6.96506	7.13282
C22orf39	7.12852	7.34294	7.0083
C2CD2	7.89895	7.8591	7.82125
C2CD2L	9.88477	9.93617	9.90872
C2CD3	9.95183	10.0649	10.1715
C2CD4B	7.31111	7.17211	7.50411
C2CD4C	5.51058	5.49321	5.15157
C2CD5	9.33718	9.20044	9.33824
C2CD6	5.09816	4.87674	5.0765
C2H3orf18	6.58746	6.45297	6.63408
C2orf15	7.09557	7.03393	6.79673
C2orf42	7.46382	7.26963	7.20052
C2orf49	9.30721	9.08493	9.26976
C2orf50	6.57101	6.324	6.55974
C2orf66	5.46455	5.34859	5.27664
C2orf68	8.31265	8.41793	8.51455
C2orf69	8.84388	8.80584	8.81464
C2orf72	5.09816	4.58539	4.98702
C2orf73	4.88248	4.99672	4.58539
C2orf74	5.17647	5.16516	5.15157
C2orf76	7.9954	7.94295	7.981
C2orf88	4.88248	5.16516	5.0765
C3	11.1924	11.2687	11.308
C3orf14	8.28914	8.18798	8.1535
C3orf20	6.55434	6.61671	6.59
C3orf33	6.8919	6.60126	6.73141
C3orf38	9.16015	9.18101	9.27195
C3orf52	7.71959	7.72319	7.90338
C3orf62	7.96596	7.99433	7.89767
C3orf67	5.81086	5.75627	5.98287
C3orf70	6.01431	6.08812	5.93176
C3orf80	9.10491	9.12871	9.10016
C4BPA	7.40296	7.48691	7.23775
C4H6orf120	9.03906	9.06915	9.03198
C4H6orf201	5.0048	5.08832	5.0765
C4orf19	4.58539	5.39997	5.0765
C4orf33	7.84166	7.86526	7.85113
C4orf46	9.75594	9.76907	9.7084
C4orf47	6.79808	6.73408	6.89494
C4orf48	8.18086	8.15832	8.41071
C4orf51	4.88248	5.23252	5.15157
C4orf54	4.88248	4.99672	5.0765
C5	5.87316	5.93522	5.55405
C5orf24	11.1181	11.1848	11.0213
C5orf34	10.0059	10.0741	10.048
C5orf49	5.41565	5.29313	5.51421
C5orf51	10.8111	10.7651	10.8664
C5orf58	5.36333	5.34859	5.27664
C5orf63	7.32057	7.42943	7.62031
C6H5orf15	11.9541	11.9357	11.8596
C6H5orf22	7.94799	8.09184	8.06987
C6orf132	10.3122	10.3725	10.3353
C6orf136	8.39859	8.2872	8.36202
C6orf223	6.01431	5.72303	5.90526
C6orf52	7.69818	7.66775	7.56342
C6orf62	12.0765	12.099	12.0769
C6orf89	10.2579	10.3746	10.3446
C7	6.44942	6.43535	6.2677
C7orf25	8.51245	8.48306	8.49963
C7orf26	9.75764	9.75928	9.59585
C7orf50	10.0385	10.0232	10.03
C7orf61	5.98753	6.01434	5.90526
C8B	5.0048	5.16516	5.15157
C8orf33	9.67344	9.52715	9.34449
C8orf34	5.46455	5.53601	5.38111
C8orf37	7.87377	7.90762	7.85703
C8orf76	8.15506	8.00551	8.30304
C8orf82	9.3799	9.48024	9.3976
C8orf88	7.17125	7.12062	7.0083
C8orf89	5.30684	5.34859	5.33087
C9	5.17647	5.08832	4.86984
C9orf116	6.20812	6.24361	6.16638
C9orf131	6.29405	6.50436	6.43088
C9orf135	5.70938	5.6156	5.72986
C9orf152	5.30684	4.99672	5.5921
C9orf24	5.41565	5.57673	5.33087
C9orf50	6.63557	6.52104	6.49697
C9orf57	5.2451	5.16516	5.15157
C9orf64	8.91907	9.05587	8.9302
C9orf72	8.86622	8.89212	8.86199
C9orf78	9.97252	9.82643	10.0994
C9orf85	8.33577	8.15832	8.36202
CA11	7.11762	7.03393	6.99739
CA12	10.9584	11.093	11.1326
CA13	7.18173	6.90483	6.97529
CA14	5.673	5.16516	5.27664
CA2	5.2451	5.16516	5.15157
CA3	4.88248	5.16516	4.58539
CA5A	7.69818	7.5575	7.72112
CA5B	7.26278	7.27901	7.23775
CA8	6.04045	6.08812	6.16638
CA9	7.9954	8.06008	8.04945
CAAP1	8.91601	8.65528	8.84736
CAB39	11.1918	11.275	11.2871
CAB39L	8.65141	8.50281	8.65237
CABCOCO1	5.90294	6.28448	5.98287
CABIN1	10.6807	10.8226	10.7567
CABLES2	8.07472	8.25489	8.14872
CABP4	5.2451	5.08832	4.98702
CABP5	4.58539	4.58539	4.58539
CABP7	5.17647	5.08832	5.33087
CABYR	6.86577	7.12062	7.09257
CACFD1	7.24296	7.30677	7.36063
CACHD1	8.52053	8.70043	8.5727
CACNA1A	7.05034	7.22174	7.402
CACNA1B	7.10664	6.97679	7.02987
CACNA1C	9.48865	9.54435	9.53336
CACNA1D	6.82558	6.74803	6.73141
CACNA1E	5.17647	5.08832	5.2174
CACNA1F	5.09816	5.08832	5.0765
CACNA1G	5.673	5.6886	5.51421
CACNA1H	6.20812	6.50436	6.05527
CACNA1I	5.09816	4.99672	4.58539
CACNA2D1	9.86435	10.0422	10.0518
CACNA2D2	5.09816	5.16516	5.27664
CACNA2D3	6.18562	6.22264	6.03166
CACNA2D4	6.37421	6.20128	6.10103
CACNB1	7.17125	7.18218	7.2469
CACNB2	5.81086	5.16516	5.51421
CACNB3	10.586	10.5303	10.5333
CACNG2	4.88248	4.87674	4.98702
CACNG3	5.09816	5.34859	5.0765
CACNG7	4.58539	4.87674	4.58539
CACTIN	10.4162	10.4546	10.2513
CACUL1	9.05858	9.08493	9.19786
CACYBP	11.5049	11.4908	11.4227
CAD	11.1899	11.2796	11.3297
CADM1	6.50298	6.13474	6.39646
CADM2	4.58539	4.58539	4.98702
CADM3	8.62167	8.62678	8.79343
CADM4	6.35466	6.52104	6.51296
CADPS	4.58539	4.58539	4.86984
CADPS2	8.89444	8.87406	8.89934
CALB1	5.0048	4.99672	5.33087
CALB2	5.30684	5.29313	5.38111
CALCOCO1	9.64424	9.85121	9.71002
CALCOCO2	9.27183	9.334	9.39358
CALCR	5.17647	5.29313	5.38111
CALCRL	5.59558	5.96224	6.00754
CALD1	14.1934	14.2158	14.1838
CALHM2	9.16787	9.21962	9.25212
CALHM5	7.55438	7.54212	7.35221
CALM1	12.8394	12.809	12.8091
CALM2	14.106	14.0624	14.0557
CALM3	12.9959	12.9885	12.941
CALML4	5.41565	5.39997	5.42809
CALML6	5.81086	5.84968	6.07838
CALR	14.9051	14.9162	14.8972
CALU	14.8678	14.8727	14.8595
CALY	5.46455	5.6886	5.27664
CAMK1	9.12091	9.24791	9.04997
CAMK1D	6.13926	5.65283	5.98287
CAMK2A	9.73878	9.68369	9.54608
CAMK2B	5.0048	4.87674	4.58539
CAMK2D	9.94436	9.96626	9.87169
CAMK2G	9.93083	9.83267	9.99469
CAMK2N1	9.54899	9.16873	9.18397
CAMK2N2	6.96736	6.43535	6.30591
CAMK4	5.09816	5.16516	5.2174
CAMKK1	9.58401	9.52907	9.47945
CAMKK2	9.22573	9.12108	9.31081
CAMKMT	6.20812	5.96224	5.85012
CAMLG	9.86118	9.962	9.82477
CAMSAP1	10.5725	10.6656	10.6565
CAMSAP2	11.2691	11.2618	11.2936
CAMSAP3	4.88248	5.23252	5.15157
CAMTA1	8.05809	7.91949	7.90338
CAMTA2	10.3923	10.3596	10.4709
CAND1	12.3859	12.4273	12.4269
CAND2	6.86577	7.09946	6.69059
CANT1	10.4259	10.3799	10.4196
CANX	13.9167	13.9253	13.897
CAP1	14.024	14.0407	14.0322
CAP2	8.53656	8.45493	8.46165
CAPG	11.7329	11.7034	11.6856
CAPN1	12.178	12.1724	12.1455
CAPN10	9.99148	9.98177	9.9666
CAPN11	5.0048	4.58539	4.58539
CAPN12	6.39345	6.63198	6.82198
CAPN15	11.2875	11.3078	11.2631
CAPN2	14.2234	14.2505	14.2413
CAPN3	5.98753	5.96224	6.10103
CAPN5	9.69851	9.74613	9.76232
CAPN7	9.75764	9.85734	9.71163
CAPN8	5.0048	5.16516	5.2174
CAPN9	5.17647	5.29313	4.86984
CAPRIN1	13.1494	13.203	13.1858
CAPRIN2	9.83558	9.8861	9.89743
CAPS	8.87569	8.96216	8.69223
CAPS2	5.2451	5.16516	5.0765
CAPSL	4.88248	4.87674	4.58539
CAPZA1	12.5207	12.4919	12.4744
CAPZA2	11.7527	11.7743	11.7124
CAPZB	12.6169	12.5848	12.5296
CARD10	9.83396	9.89952	9.88462
CARD11	11.3368	11.4844	11.4654
CARD14	5.87316	5.65283	5.62855
CARD17	4.58539	4.58539	4.58539
CARD19	9.63128	9.48223	9.41157
CARD6	9.14197	9.07969	9.10999
CARD9	6.8789	7.03393	7.27399
CARF	7.25291	7.08876	7.12287
CARHSP1	11.2529	11.2173	11.2746
CARM1	11.1247	11.0995	11.0674
CARMIL1	9.45961	9.55947	9.53883
CARMIL2	7.20245	7.42943	7.55614
CARMIL3	5.673	5.93522	5.27664
CARNMT1	9.95034	9.89952	10.0442
CARNS1	7.36695	7.40404	7.41821
CARS1	10.3601	10.4454	10.355
CARS2	8.79813	8.95359	8.89366
CARTPT	4.88248	4.87674	5.15157
CASC1	5.30684	5.53601	5.27664
CASC3	10.8209	10.8327	10.9085
CASC4	11.4902	11.5172	11.4994
CASD1	8.86622	8.77697	8.71821
CASK	10.0608	10.0462	10.0144
CASKIN1	5.2451	4.87674	5.27664
CASKIN2	10.0343	10.0246	10.1043
CASP10	6.57101	6.22264	6.28696
CASP12	7.30158	7.41256	7.43422
CASP14	6.46753	6.70572	6.28696
CASP2	9.56076	9.4297	9.52237
CASP3	9.99003	9.9985	9.97468
CASP4	8.43756	8.51842	8.41469
CASP5	5.0048	5.08832	4.98702
CASP6	9.34401	9.32739	9.26757
CASP7	7.57023	7.87749	7.90338
CASP8	10.283	10.2544	10.3035
CASP8AP2	9.29316	9.34713	9.5113
CASP9	9.01356	9.02349	9.12461
CASQ1	5.2451	5.49321	5.2174
CASQ2	6.27314	6.38094	6.14501
CASR	5.17647	5.29313	5.0765
CASS4	8.13407	8.19774	8.08999
CAST	12.2026	12.2064	12.2552
CASTOR1	7.24296	6.98841	6.98638
CASZ1	5.59558	5.49321	5.51421
CAT	9.17044	9.19319	9.07528
CATIP	5.2451	5.53601	5.62855
CATSPER3	5.2451	5.39997	5.0765
CATSPERE	6.94268	7.07797	6.91839
CATSPERG	6.16267	6.36225	6.22822
CAV1	13.7984	13.8123	13.7359
CAV2	10.6258	10.6014	10.5315
CAVIN1	14.7509	14.7412	14.7297
CAVIN2	11.7133	11.6453	11.6176
CAVIN3	12.3734	12.3577	12.2452
CAVIN4	6.20812	6.22264	6.12323
CBARP	8.79147	8.76394	8.48077
CBFA2T2	8.60657	8.62318	8.54028
CBFB	11.1175	11.1829	11.0233
CBL	8.59896	8.7541	8.68237
CBLB	7.76833	7.88357	8.02351
CBLC	8.25557	8.21704	8.2726
CBLL1	9.52315	9.68713	9.50387
CBLN1	12.1409	12.1179	12.1157
CBLN2	6.13926	5.72303	5.87806
CBLN3	5.63513	5.6156	5.95762
CBR1	11.7536	11.7224	11.6678
CBR3	6.78412	6.70572	6.74474
CBR4	7.8088	7.74342	7.79687
CBS	6.01431	5.6156	5.79182
CBX1	10.5956	10.6804	10.6345
CBX2	9.54899	9.54245	9.5694
CBX4	9.19331	9.30288	9.10262
CBX5	10.7534	10.6357	10.6838
CBX6	12.3804	12.4439	12.4158
CBX7	7.76833	7.58776	7.75951
CBX8	8.1446	8.23135	8.22797
CBY3	6.23019	5.90748	6.00754
CC2D1A	9.4617	9.50389	9.40759
CC2D1B	10.0001	9.96909	9.92411
CC2D2A	8.24584	8.18798	8.35789
CCAR1	11.4612	11.415	11.4844
CCAR2	11.3998	11.3245	11.3557
CCBE1	7.02715	6.99994	7.09257
CCDC102A	9.3165	9.34058	9.32564
CCDC103	5.98753	5.6886	6.14501
CCDC105	5.84249	6.06407	5.93176
CCDC106	7.10664	6.94129	7.12287
CCDC107	8.59131	8.7802	8.78731
CCDC110	5.673	6.17952	6.00754
CCDC112	7.79544	8.11263	7.87459
CCDC113	5.51058	5.34859	5.5921
CCDC114	4.58539	4.58539	4.98702
CCDC115	9.78799	9.8861	9.80375
CCDC117	9.44062	9.53864	9.54969
CCDC12	8.8503	8.91878	8.84442
CCDC120	8.44182	8.53002	8.42263
CCDC121	6.6037	6.67673	6.41379
CCDC122	5.70938	5.57673	5.55405
CCDC124	10.7988	10.7716	10.7259
CCDC126	7.6014	7.77652	7.74683
CCDC127	9.34174	9.19076	9.14626
CCDC130	8.702	8.67977	8.63883
CCDC134	7.92368	8.10227	8.00772
CCDC136	5.55415	5.39997	5.47232
CCDC138	7.21269	6.95323	7.04052
CCDC14	8.56028	8.76394	8.45005
CCDC141	7.18173	7.11008	7.1427
CCDC142	7.73369	7.87139	7.86876
CCDC146	5.2451	4.99672	5.2174
CCDC148	4.88248	4.87674	5.15157
CCDC149	8.64772	8.81218	8.79648
CCDC15	7.43807	7.22174	7.16225
CCDC150	7.48073	7.30677	7.47348
CCDC151	5.81086	6.20128	6.16638
CCDC152	9.46797	9.41106	9.27195
CCDC153	5.46455	5.29313	5.15157
CCDC154	5.41565	4.87674	4.98702
CCDC157	7.0388	7.15175	7.18152
CCDC158	5.41565	5.29313	5.62855
CCDC159	6.25186	5.98861	6.03166
CCDC163	5.74441	5.93522	5.72986
CCDC167	8.28914	8.37138	8.39062
CCDC168	6.04045	6.50436	6.2677
CCDC169	5.46455	5.23252	5.42809
CCDC17	6.25186	6.13474	6.24812
CCDC170	5.63513	5.29313	5.62855
CCDC171	6.82558	6.70572	6.55974
CCDC173	6.63557	6.63198	6.64844
CCDC174	8.73708	8.84345	8.76568
CCDC178	5.55415	5.49321	5.47232
CCDC18	9.00209	9.0532	9.16995
CCDC180	7.65434	7.62468	7.82727
CCDC181	7.31111	7.04508	7.17192
CCDC183	6.6037	6.45297	6.37888
CCDC184	5.09816	5.16516	4.98702
CCDC186	9.97838	9.94195	9.92271
CCDC188	4.58539	4.87674	4.58539
CCDC189	6.20812	6.22264	6.37888
CCDC191	6.9916	6.84175	6.87106
CCDC192	4.88248	5.16516	4.86984
CCDC196	5.17647	4.58539	4.98702
CCDC198	5.17647	4.99672	5.33087
CCDC200	5.673	5.78839	5.87806
CCDC22	9.22573	9.22911	9.04997
CCDC24	5.87316	5.81951	5.62855
CCDC27	4.58539	4.58539	4.58539
CCDC28A	6.93017	6.99994	7.02987
CCDC28B	6.69705	6.78902	6.89494
CCDC3	5.2451	5.39997	5.33087
CCDC30	6.09094	6.36225	6.37888
CCDC32	8.47549	8.53002	8.37025
CCDC34	9.02495	8.84963	8.86199
CCDC36	7.20245	7.39548	7.20052
CCDC38	5.0048	4.99672	4.98702
CCDC39	6.33479	6.324	6.16638
CCDC40	6.16267	6.20128	5.93176
CCDC43	9.22819	9.14635	9.14148
CCDC47	11.806	11.7469	11.7023
CCDC50	9.6424	9.75928	9.67075
CCDC51	8.68773	8.73754	8.70203
CCDC57	7.71959	7.86526	7.75318
CCDC58	8.86622	8.80584	8.76568
CCDC59	9.34855	9.36876	9.26757
CCDC6	10.8917	10.9922	10.9684
CCDC60	4.88248	5.08832	4.86984
CCDC61	8.15506	7.98872	8.08999
CCDC62	5.17647	5.16516	5.2174
CCDC65	6.25186	5.78839	6.10103
CCDC66	9.04466	9.15385	9.12945
CCDC68	6.94268	7.01136	6.771
CCDC69	9.3002	9.40061	9.37333
CCDC7	5.36333	5.49321	5.55405
CCDC71	9.0751	9.18345	8.94676
CCDC77	9.05024	9.04516	9.09522
CCDC78	6.91753	7.01136	6.91839
CCDC8	9.63685	9.46426	9.62525
CCDC80	14.3763	14.3696	14.4012
CCDC82	10.1749	10.1596	10.0833
CCDC83	5.2451	5.448	5.66357
CCDC85B	11.3121	11.3162	11.2151
CCDC86	9.56466	9.53482	9.56405
CCDC88A	11.6496	11.7436	11.6794
CCDC88B	6.11536	5.96224	6.00754
CCDC88C	5.41565	5.49321	5.55405
CCDC89	6.31459	6.22264	6.43088
CCDC9	9.31186	9.25722	9.22525
CCDC90B	8.9847	8.93048	8.9302
CCDC91	8.62542	8.54534	8.48456
CCDC92	8.97885	9.07443	9.03457
CCDC93	9.64976	9.6292	9.67075
CCDC97	9.5955	9.55193	9.62183
CCDC9B	8.48379	8.5377	8.36202
CCER2	5.41565	5.6886	5.51421
CCHCR1	9.62756	9.75272	9.74194
CCKAR	4.88248	4.99672	4.98702
CCKBR	6.52033	6.52104	6.57496
CCL1	5.09816	5.16516	5.0765
CCL11	9.02211	8.96784	9.24768
CCL13	4.58539	4.58539	4.86984
CCL18	5.0048	5.34859	5.42809
CCL2	12.0711	12.0801	12.0602
CCL21	7.6691	7.88962	7.83328
CCL22	6.55434	6.50436	6.63408
CCL24	5.0048	4.99672	4.98702
CCL25	5.51058	5.57673	5.33087
CCL26	5.55415	5.81951	5.42809
CCL27	5.81086	5.81951	6.28696
CCL28	5.63513	5.34859	5.5921
CCL5	6.79808	6.67673	6.52874
CCL7	6.97954	6.7755	7.02987
CCL8	5.17647	5.08832	4.98702
CCM2	10.5333	10.5569	10.5658
CCM2L	5.09816	4.87674	5.0765
CCN1	13.2468	13.2587	13.2196
CCN2	12.2743	12.2168	12.248
CCN3	5.98753	6.36225	6.34295
CCN4	7.68372	7.78305	7.85703
CCN5	6.57101	6.64707	6.87106
CCNA1	7.06179	6.91709	7.17192
CCNA2	12.2209	12.2366	12.1756
CCNB1	12.5717	12.5557	12.5442
CCNB1IP1	7.31111	6.96506	7.32663
CCNB2	10.6239	10.6683	10.7259
CCNB3	6.58746	6.36225	6.48077
CCNC	10.1361	10.2613	10.2357
CCND1	15.1285	15.1467	15.1224
CCND3	11.422	11.4067	11.3894
CCNDBP1	8.69845	8.76067	8.68237
CCNE1	9.28609	9.25257	9.42737
CCNE2	8.1446	8.2642	8.2415
CCNF	11.0502	11.0054	10.9569
CCNG1	12.0718	12.0637	12.0424
CCNG2	9.22819	9.24791	9.35898
CCNH	10.1608	10.0622	10.1443
CCNI	11.6011	11.6333	11.522
CCNI2	5.09816	4.58539	5.0765
CCNJ	9.26944	9.19803	9.15103
CCNJL	5.63513	5.49321	5.72986
CCNK	9.9987	9.97333	10.0183
CCNL1	9.8972	9.78845	9.91574
CCNL2	10.6332	10.5588	10.6379
CCNO	5.09816	5.23252	5.27664
CCNQ	9.09414	9.1363	9.00852
CCNT1	10.3635	10.3466	10.4007
CCNT2	10.0663	10.0807	10.155
CCNY	9.98422	9.94051	9.80223
CCNYL2	7.74765	7.82159	7.92037
CCP110	9.10759	9.04516	9.11732
CCPG1	10.6341	10.649	10.6723
CCR10	5.41565	5.6886	5.79182
CCR3	5.17647	5.16516	5.38111
CCR5	6.55434	6.324	6.37888
CCR6	5.55415	5.53601	5.6973
CCR7	5.0048	4.99672	4.58539
CCRL2	4.58539	4.58539	4.86984
CCS	7.8927	7.6748	7.59924
CCSAP	9.45751	9.43791	9.42343
CCSER1	6.25186	6.28448	6.05527
CCSER2	10.6089	10.649	10.5861
CCT2	12.9334	12.9635	12.9304
CCT3	12.5361	12.5156	12.523
CCT4	12.6515	12.6432	12.6402
CCT5	12.5249	12.536	12.5491
CCT6B	6.6037	6.69131	6.54434
CCT7	12.77	12.7373	12.7136
CCT8	12.5714	12.5496	12.5617
CD101	5.17647	5.08832	5.0765
CD109	11.1548	11.2374	11.2399
CD14	7.82861	7.72319	7.87459
CD151	13.2234	13.1853	13.1857
CD160	5.55415	5.6886	5.42809
CD163	7.10664	7.25067	7.22853
CD163L1	6.58746	6.70572	6.74474
CD164	12.5726	12.5389	12.504
CD177	4.58539	5.16516	4.58539
CD19	6.31459	6.26422	6.41379
CD1A	4.88248	4.58539	4.58539
CD1D	6.63557	6.84175	6.74474
CD200	11.7269	11.7207	11.7688
CD209	6.48538	6.17952	6.32457
CD22	6.18562	6.13474	6.12323
CD247	4.88248	4.58539	4.58539
CD248	6.52033	6.67673	6.52874
CD27	5.0048	4.87674	5.0765
CD274	9.79465	9.70254	9.78242
CD276	11.4438	11.4695	11.4306
CD28	5.74441	5.49321	5.72986
CD2AP	11.1785	11.1614	11.088
CD2BP2	10.4567	10.4676	10.5433
CD300E	5.51058	5.08832	5.33087
CD300H	7.59367	7.51873	7.4812
CD300LF	5.17647	5.08832	5.27664
CD302	7.88011	7.93712	7.90338
CD320	9.38211	9.40898	9.50759
CD33	5.84249	6.03949	5.87806
CD34	9.2526	9.25722	9.17931
CD36	6.58746	6.89245	6.48077
CD37	7.06179	7.28832	7.22853
CD38	6.06598	5.75627	5.62855
CD3EAP	9.24289	9.18345	9.30012
[truncated: 12,156 more rows]

## Sheet: TSCs
	TSC_T1	TSC_T2	TSC_T3
A2M	9.09568	9.15329	10.2915
A2ML1	6.32726	6.65647	6.71241
A3GALT2	6.8327	6.79445	6.9073
A4GALT	9.67552	9.37845	9.36764
AAAS	10.3622	10.2629	10.5577
AACS	10.1517	10.2007	10.843
AADAC	4.58539	4.87345	4.58539
AADACL3	5.44975	5.391	5.79261
AADAT	7.37397	7.49358	6.53968
AAGAB	9.68247	9.76061	9.4037
AAK1	10.0773	9.9463	9.9872
AAMDC	6.87133	7.23633	6.89329
AAMP	10.6063	10.6468	10.7612
AANAT	5.16636	5.08269	5.02309
AAR2	9.05068	9.15816	8.96578
AARS1	11.8221	11.774	12.3059
AARS2	9.07732	9.07824	8.4889
AASDH	8.14329	8.21758	7.67528
AASDHPPT	10.3868	10.4568	10.3444
AASS	9.34401	9.3167	8.96578
AATF	9.01253	9.05494	9.28754
AATK	5.7253	5.43852	5.59509
ABAT	6.81957	6.88305	7.11362
ABCA1	9.92592	9.91505	9.33064
ABCA10	6.62038	6.64183	6.22547
ABCA12	5.88153	5.80634	5.27357
ABCA13	7.22611	7.35373	7.93636
ABCA2	11.4679	11.3246	11.331
ABCA3	9.80536	9.6337	9.71048
ABCA4	5.82195	5.89349	5.33786
ABCA5	7.07131	6.79445	6.50213
ABCA6	11.4027	11.4388	11.4964
ABCA7	10.5486	10.5195	10.8307
ABCA8	10.2202	10.2007	5.6792
ABCA9	9.11381	9.09357	8.79864
ABCB1	10.5806	10.6216	11.4615
ABCB10	8.93012	8.84751	8.90662
ABCB11	5.7586	5.97388	5.9569
ABCB5	6.24675	6.55029	6.79082
ABCB6	10.0773	10.0532	9.64773
ABCB7	9.29266	9.30578	9.3029
ABCB8	8.13821	7.80144	7.2172
ABCB9	7.90659	7.82635	7.39377
ABCC1	11.703	11.7134	11.9973
ABCC10	9.57825	9.41345	9.35295
ABCC2	5.08936	4.87345	5.6792
ABCC3	10.153	10.0597	9.33064
ABCC4	10.4705	10.5586	11.2403
ABCC5	9.06672	9.08592	8.50231
ABCC6	6.75187	6.43435	6.80596
ABCC9	9.15441	9.31016	9.51118
ABCD1	9.84925	9.71349	9.3029
ABCD2	5.40163	5.60442	4.89548
ABCD3	10.0969	10.1769	10.1389
ABCD4	9.21564	9.31887	8.86923
ABCE1	11.3338	11.3682	11.4263
ABCF1	11.2631	11.1417	11.1506
ABCF3	9.92299	10.0109	9.92739
ABCG1	4.58539	5.08269	5.39666
ABCG4	6.47381	6.22667	6.50213
ABCG5	5.08936	5.08269	4.89548
ABCG8	6.38429	6.46859	6.66298
ABHD1	5.29458	5.56594	5.89429
ABHD10	9.45983	9.53435	9.43888
ABHD11	9.23942	9.05494	9.05927
ABHD12	11.0601	11.1113	11.2809
ABHD12B	5.49505	5.28528	5.89429
ABHD13	8.20772	8.18441	8.03852
ABHD14B	8.96194	8.9037	9.15835
ABHD15	7.56218	7.82016	6.66298
ABHD16A	9.38081	9.54552	10.0309
ABHD16B	7.10371	7.30079	7.69899
ABHD17A	11.476	11.3978	11.7983
ABHD17B	8.32399	8.45045	8.83789
ABHD17C	8.66065	8.70161	9.63969
ABHD18	8.31503	8.33445	8.2339
ABHD2	10.1766	10.0028	9.44351
ABHD3	7.58495	7.6629	7.06492
ABHD4	12.5231	12.5078	13.0431
ABHD5	10.2741	10.3408	10.8827
ABHD6	7.21632	7.1687	7.07726
ABHD8	9.44764	9.33185	9.19998
ABI1	10.5581	10.5476	10.1699
ABI2	10.7221	10.7494	10.6861
ABI3	4.58539	4.58539	4.89548
ABI3BP	8.3723	8.46628	10.0309
ABITRAM	8.74294	8.85952	8.83437
ABL1	10.7521	10.6529	10.8552
ABL2	9.73857	9.78753	10.1865
ABLIM1	6.06692	5.67669	5.02309
ABLIM2	6.42088	6.09585	6.33946
ABLIM3	5.08936	4.9921	4.58539
ABR	10.2297	10.19	10.364
ABRACL	8.45614	8.64718	8.8519
ABRAXAS1	8.36363	8.33013	8.52876
ABRAXAS2	9.81646	9.86092	9.7124
ABT1	8.95907	8.73788	8.74332
ABTB1	9.26975	9.16058	9.62144
ABTB2	8.12287	7.94471	5.71852
ACAA1	9.32413	9.29698	9.02569
ACAA2	9.68074	9.72173	9.53739
ACACA	11.4058	11.4393	11.5283
ACACB	8.04354	7.9044	7.97554
ACAD10	9.37224	9.38053	9.92408
ACAD11	10.1455	10.117	10.1643
ACAD8	7.40859	7.42952	7.75279
ACAD9	9.68421	9.6267	9.66368
ACADL	5.7253	5.94775	5.86151
ACADM	10.575	10.5904	10.9533
ACADS	9.0614	8.92099	9.05625
ACADSB	10.0943	10.1007	10.0324
ACADVL	11.1925	11.2187	11.0973
ACAN	5.16636	4.9921	5.02309
ACAP1	5.99134	6.0243	5.82765
ACAP2	10.9522	10.8742	11.0027
ACAP3	10.7653	10.7332	11.2067
ACAT1	9.68766	9.70853	9.8424
ACBD3	11.8451	11.8829	12.0148
ACBD4	8.01608	7.93331	7.98836
ACBD5	10.0331	9.96445	10.1615
ACBD6	8.85199	8.70828	9.10674
ACCS	6.65078	6.75457	6.57615
ACCSL	5.44975	5.22533	5.20206
ACD	8.25068	8.43445	8.46169
ACE	8.51594	8.59778	8.38652
ACE2	5.08936	4.87345	5.20206
ACER1	6.42088	6.82037	6.59399
ACER2	8.02712	7.78246	7.334
ACER3	7.78138	7.80144	8.21226
ACHE	6.16035	5.94775	5.89429
ACIN1	11.6113	11.579	11.6602
ACKR1	5.40163	5.15869	4.89548
ACKR2	4.87734	5.08269	4.58539
ACKR3	5.96493	5.64128	6.31751
ACKR4	8.17835	8.27721	7.92305
ACLY	12.7899	12.7659	13.0545
ACO1	12.0557	12.052	12.0562
ACO2	12.3777	12.2758	12.5643
ACOD1	5.57873	5.80634	5.20206
ACOT11	5.82195	5.86526	6.09918
ACOT13	8.14329	8.16023	8.75082
ACOT2	9.679	9.64587	10.0703
ACOT4	5.08936	4.9921	5.50196
ACOT6	6.34657	6.61204	7.00148
ACOT7	8.78562	8.7116	8.69359
ACOT8	8.98464	8.65064	8.75828
ACOT9	9.21324	9.17506	9.8598
ACOX1	10.0786	10.0584	10.1685
ACOX2	7.92445	7.62066	7.41314
ACOX3	8.95907	8.90948	8.50675
ACP1	9.98332	10.0282	9.73143
ACP2	8.79529	8.79843	9.2978
ACP3	5.93786	5.80634	5.71852
ACP4	4.87734	5.22533	5.02309
ACP5	5.44975	5.48327	5.20206
ACP6	9.51929	9.42359	8.91665
ACP7	8.71943	8.9037	10.2446
ACRBP	5.08936	5.22533	5.02309
ACSBG1	5.6908	5.80634	5.79261
ACSBG2	5.79078	5.56594	5.63813
ACSF2	9.58754	9.47126	8.8761
ACSF3	8.69207	8.62973	8.74332
ACSL1	11.1883	11.175	11.3716
ACSL3	11.2451	11.265	12.1326
ACSL4	12.6307	12.6417	12.3472
ACSL5	8.01052	8.18919	7.52397
ACSL6	7.03811	7.06587	6.92117
ACSM3	6.47381	6.58154	6.57615
ACSM4	5.44975	5.64128	5.39666
ACSM5	5.91007	5.83623	5.20206
ACSS1	8.96765	8.84449	7.12552
ACSS2	11.5198	11.5344	12.6958
ACSS3	9.13932	9.24305	7.49708
ACTA1	5.6908	5.67669	5.82765
ACTA2	9.82276	9.86241	12.5875
ACTB	16.1678	16.1746	16.9023
ACTBL2	5.40163	5.391	4.58539
ACTC1	8.89758	8.82011	6.09918
ACTG1	15.7675	15.7243	16.3251
ACTG2	6.28768	6.50191	9.13564
ACTL10	5.57873	5.43852	5.4511
ACTL6A	9.76664	9.79846	9.57792
ACTN1	14.041	14.0191	14.5371
ACTN2	10.4411	10.4138	7.66729
ACTN3	6.72378	6.90732	7.30312
ACTN4	13.1755	13.1078	13.4448
ACTR10	9.72349	9.61791	9.57792
ACTR1A	10.62	10.5994	10.7425
ACTR1B	11.6131	11.5325	11.7008
ACTR2	12.6913	12.6891	13.0028
ACTR3	12.4052	12.3803	12.3987
ACTR3B	8.39797	8.53542	8.91665
ACTR5	7.38271	7.47784	7.65926
ACTR6	8.83958	8.77642	8.89989
ACTR8	9.35057	9.35322	9.45272
ACTRT3	5.7253	5.94775	6.01605
ACVR1	9.96063	9.94067	10.2233
ACVR1B	11.1291	11.1846	10.203
ACVR1C	6.22574	6.28696	6.22547
ACVR2A	11.0931	11.0374	10.5609
ACVR2B	7.61475	7.62066	7.29267
ACVRL1	8.91837	8.87736	10.1615
ACYP2	6.50788	6.50191	6.9073
ADAD2	5.40163	5.22533	4.89548
ADAL	8.05437	8.08512	8.24992
ADAM10	12.3795	12.4058	11.4052
ADAM11	6.42088	6.56601	6.33946
ADAM12	12.2461	12.307	12.2582
ADAM15	10.4564	10.3736	10.3307
ADAM17	11.2683	11.3262	11.5332
ADAM18	9.07996	8.94655	7.12552
ADAM19	11.8739	11.8825	11.7938
ADAM22	5.16636	5.48327	4.89548
ADAM23	8.78562	8.81395	8.13956
ADAM28	7.95372	7.71729	7.32378
ADAM32	6.24675	6.04866	6.55805
ADAM33	5.99134	5.80634	6.71241
ADAM8	10.6724	10.5796	11.6412
ADAM9	13.4104	13.4364	13.6701
ADAMDEC1	9.74357	9.9336	10.4085
ADAMTS1	11.8448	11.8913	12.3429
ADAMTS10	9.52316	9.55108	9.83362
ADAMTS12	10.4924	10.4832	9.45042
ADAMTS13	7.59993	7.44582	8.33744
ADAMTS14	10.3953	10.4015	10.8334
ADAMTS15	11.4121	11.3251	9.63161
ADAMTS17	6.34657	6.38115	6.86482
ADAMTS18	5.40163	5.48327	5.02309
ADAMTS19	6.06692	6.46859	6.01605
ADAMTS2	10.7554	10.6623	11.0848
ADAMTS3	7.22611	7.01136	6.53968
ADAMTS4	11.5246	11.4039	12.4452
ADAMTS5	7.81374	8.08512	6.52105
ADAMTS6	9.66328	9.6885	11.2601
ADAMTS7	10.3426	10.1793	11.316
ADAMTS8	5.44975	5.28528	5.4511
ADAMTS9	8.76608	8.65409	6.24916
ADAMTSL1	10.9813	10.9427	11.6462
ADAMTSL2	5.79078	5.43852	6.74434
ADAMTSL3	10.2648	10.1145	9.78889
ADAMTSL4	12.0273	11.9358	12.1185
ADAMTSL5	8.09166	8.0274	7.57625
ADAP1	6.60491	6.32552	6.69614
ADAP2	7.94792	8.02204	8.45251
ADAR	12.114	12.1202	12.0391
ADARB1	8.75291	8.64022	8.56753
ADARB2	5.49505	5.48327	5.02309
ADAT1	6.52458	6.65647	6.66298
ADAT2	6.85858	6.72729	7.39377
ADCK1	7.17644	6.97757	7.01441
ADCK2	9.09568	8.90948	9.06529
ADCK5	8.88557	8.86847	8.82374
ADCY1	6.65078	6.67095	5.27357
ADCY10	6.1146	6.34435	6.55805
ADCY2	5.08936	5.08269	4.58539
ADCY3	8.79208	8.73788	8.82374
ADCY4	6.9809	6.67095	5.33786
ADCY5	4.87734	4.58539	5.20206
ADCY6	11.9267	11.9704	11.5775
ADCY7	8.9562	9.22693	10.1101
ADCY8	6.87133	6.75457	4.89548
ADCYAP1	5.96493	5.74371	5.9569
ADCYAP1R1	5.08936	5.15869	5.12045
ADD1	11.8413	11.8249	11.9313
ADD2	8.274	8.12066	4.58539
ADD3	11.8292	11.9188	11.7861
ADGRA2	11.7907	11.7167	11.8976
ADGRA3	9.15441	9.20828	7.02722
ADGRB1	5.44975	5.28528	5.02309
ADGRB2	10.3654	10.2298	8.12225
ADGRB3	5.29458	5.43852	5.12045
ADGRD1	6.32726	6.45159	6.52105
ADGRD2	5.29458	5.60442	5.4511
ADGRE1	4.87734	4.58539	4.89548
ADGRE2	6.06692	5.89349	6.44361
ADGRE5	10.4604	10.385	10.6254
ADGRF3	9.43122	9.45357	8.732
ADGRF4	5.53794	5.52564	5.39666
ADGRF5	5.16636	5.43852	5.33786
ADGRG1	12.0157	11.9552	8.79864
ADGRG2	10.4256	10.4229	6.83571
ADGRG3	5.96493	6.0725	5.59509
ADGRG5	4.99758	5.08269	5.12045
ADGRG6	10.2889	10.2975	12.434
ADGRL1	7.20646	7.00019	6.66298
ADGRL2	10.4655	10.4696	10.903
ADGRL3	5.96493	6.09585	5.20206
ADGRL4	8.31952	8.36857	6.42348
ADGRV1	6.18256	6.09585	5.63813
ADH1B	6.69508	6.96612	6.33946
ADH4	6.92114	6.93115	6.77551
ADH5	11.3632	11.3444	10.8776
ADI1	9.55192	9.52684	9.67158
ADIPOR2	10.5081	10.6056	10.7923
ADIRF	8.52373	8.53166	8.2339
ADK	9.18413	9.32321	9.79071
ADM	12.4962	12.4273	11.9679
ADM2	7.58495	7.40471	8.08696
ADM5	5.57873	5.7108	6.01605
ADNP	11.6437	11.5925	11.6235
ADNP2	9.44355	9.45949	9.5884
ADO	8.60671	8.48582	8.2068
ADORA1	8.90653	8.86251	7.87548
ADORA2A	10.7255	10.6118	10.1545
ADORA2B	8.91246	8.78589	9.33314
ADPGK	9.99173	10.0109	10.3518
ADPRH	8.56204	8.70828	9.71048
ADPRM	7.67958	7.6135	7.81186
ADPRS	9.48192	9.53435	9.65173
ADRA1A	5.35015	5.52564	6.12557
ADRA1B	4.87734	4.87345	4.89548
ADRA1D	9.42709	9.48488	10.3043
ADRA2A	7.98807	7.9044	5.27357
ADRB1	5.57873	5.67669	6.96193
ADRB2	6.20435	6.0725	5.02309
ADRB3	5.29458	4.9921	5.27357
ADRM1	11.1968	11.133	11.0159
ADSL	8.26937	8.10046	8.64207
ADSS1	8.07047	8.15534	8.66211
ADSS2	11.0168	11.0518	10.7959
ADTRP	7.45068	7.44582	7.75279
AEBP1	11.7762	11.7183	10.4144
AEBP2	10.1997	10.2663	10.3245
AEN	9.33079	9.35745	9.1945
AFAP1	12.9099	12.9059	12.3044
AFAP1L1	5.85217	5.77552	6.07215
AFAP1L2	7.75494	7.64194	4.89548
AFDN	10.7694	10.8254	10.4978
AFF1	10.738	10.6494	11.0175
AFF2	5.23386	5.08269	4.89548
AFF3	6.55732	6.64183	4.58539
AFF4	11.1686	11.2134	11.2693
AFG1L	6.43877	6.64183	6.46343
AFG3L2	10.9312	10.9623	10.821
AFMID	8.78885	8.77325	8.84491
AFTPH	9.69284	9.77966	9.88552
AGA	8.65003	8.7116	9.76876
AGAP1	9.14185	9.17506	9.34308
AGAP2	5.93786	6.20587	5.39666
AGAP3	11.04	10.9114	11.7003
AGBL2	7.10371	6.98893	6.85035
AGBL3	7.728	7.83251	7.53282
AGBL5	8.86735	8.93808	8.58444
AGER	6.92114	6.88305	7.40349
AGFG1	12.075	12.0588	11.8884
AGFG2	9.76337	9.69186	9.65373
AGGF1	10.0276	10.2007	10.1488
AGK	9.47593	9.39914	9.45272
AGL	10.281	10.2287	10.7425
AGMAT	7.38271	7.28268	7.63487
AGO1	9.59124	9.51741	9.65573
AGO2	9.22758	9.23616	9.69505
AGO3	8.7628	8.86549	8.96255
AGO4	10.0098	9.95331	10.1431
AGPAT1	11.3836	11.3061	11.4205
AGPAT2	9.28811	9.22461	9.37976
AGPAT3	11.3188	11.2548	11.5675
AGPAT4	6.40272	6.51824	7.01441
AGPAT5	10.9636	10.9616	10.8682
AGPS	8.99306	9.12622	9.37492
AGR2	5.08936	5.08269	4.58539
AGRN	12.7635	12.6962	12.2868
AGTPBP1	7.79441	7.79514	7.78999
AGTR1	5.53794	5.52564	4.89548
AGTRAP	9.84306	9.82927	10.1934
AHCTF1	11.1524	11.2152	10.963
AHCY	10.5656	10.5724	10.6734
AHCYL1	12.2596	12.2941	12.1846
AHCYL2	8.77589	8.84449	8.90326
AHDC1	10.929	10.8308	9.97447
AHI1	9.07996	8.99906	9.23511
AHNAK	15.4324	15.4748	15.2883
AHSA1	10.2509	10.3008	10.4002
AICDA	6.94536	6.90732	6.9349
AIDA	12.0389	12.0775	12.4847
AIF1	4.58539	4.58539	4.58539
AIF1L	7.26459	7.33631	9.62144
AIFM1	9.6331	9.61967	9.55886
AIFM2	9.45578	9.37845	9.66961
AIFM3	6.22574	5.99938	6.07215
AIG1	9.90081	9.82469	9.97447
AIM2	7.70053	7.75676	8.52438
AIMP1	9.22758	9.32104	9.40607
AIMP2	8.11254	7.97837	8.05079
AIP	10.8633	10.7218	10.7768
AIPL1	6.79291	6.41687	6.97524
AIRE	5.44975	5.15869	6.04446
AJAP1	6.8457	6.68527	5.33786
AJM1	7.54679	7.68354	7.81907
AJUBA	11.0534	11.0841	9.92739
AK1	7.94792	7.81395	7.17213
AK3	10.9522	11.0215	10.7547
AK4	8.98182	8.94655	9.2163
AK5	9.47593	9.27252	10.2016
AK6	8.37661	8.33445	8.35727
AK7	7.16628	7.23633	7.29267
AK8	5.57873	5.52564	5.75627
AK9	5.57873	5.80634	5.39666
AKAP1	9.64738	9.76061	9.74835
AKAP10	9.18167	9.22229	9.22708
AKAP11	10.8875	10.9885	11.1421
AKAP12	13.3028	13.3489	13.5738
AKAP13	10.3826	10.328	10.4132
AKAP17A	11.9308	11.9137	12.5963
AKAP3	5.85217	5.77552	5.9569
AKAP6	9.50759	9.58036	8.12225
AKAP7	7.5545	7.43769	7.11362
AKAP8	9.18658	9.21764	9.10674
AKAP8L	10.9275	10.8735	10.8058
AKAP9	11.4048	11.3978	11.3223
AKIP1	8.18821	8.27272	8.36709
AKIRIN1	10.6027	10.5242	10.7584
AKIRIN2	10.733	10.7185	10.4144
AKNA	9.00976	8.80466	9.56099
AKNAD1	5.35015	5.52564	5.92606
AKR1A1	10.4184	10.5167	10.6783
AKR1B1	14.3171	14.3211	12.8134
AKR1C1	5.23386	4.9921	4.89548
AKR1E2	6.92114	6.68527	6.61159
AKR7A2	10.4173	10.3933	10.153
AKR7A3	4.87734	4.58539	5.27357
AKR7L	5.82195	5.52564	6.50213
AKT1	11.4824	11.4242	11.568
AKT1S1	11.08	10.972	11.2203
AKT2	11.5528	11.5292	11.4644
AKT3	9.24413	9.22461	9.43424
AKTIP	9.17676	9.10873	9.67355
ALAD	6.99254	6.91929	7.2172
ALAS1	10.4287	10.4832	10.0777
ALCAM	10.668	10.6894	10.4331
ALDH16A1	9.12151	9.00177	9.48
ALDH18A1	11.1266	11.2389	11.417
ALDH1A1	12.6371	12.691	9.80874
ALDH1A2	8.88557	8.90079	7.05247
ALDH1A3	14.2218	14.219	12.8915
ALDH1B1	8.45206	8.46628	9.8459
ALDH1L1	4.87734	5.08269	4.58539
ALDH1L2	7.49956	7.51687	8.67794
ALDH3A1	8.29238	8.21289	6.57615
ALDH3A2	10.4705	10.4967	9.76692
ALDH3B1	7.93623	7.93331	7.94296
ALDH4A1	9.3571	9.30797	7.37414
ALDH5A1	6.94536	7.30975	6.80596
ALDH6A1	10.3697	10.4087	10.9837
ALDH8A1	6.73791	6.48536	6.79082
ALDOC	12.4394	12.4636	12.6051
ALG1	7.67958	7.71061	7.60167
ALG11	9.69284	9.64587	9.71813
ALG12	10.4111	10.3663	10.7491
ALG13	9.67204	9.7765	9.33563
ALG14	7.42558	7.47784	7.55036
ALG2	10.2912	10.303	10.9758
ALG3	9.73857	9.6716	9.67158
ALG5	8.48834	8.48582	8.79139
ALG6	8.41483	8.50127	8.11058
ALG8	8.20287	8.37697	8.17917
ALK	5.08936	5.15869	5.02309
ALKAL1	4.99758	4.9921	4.58539
ALKAL2	9.96206	9.93076	8.01991
ALKBH1	7.49153	7.41303	7.64304
ALKBH2	7.92445	7.78882	7.72998
ALKBH3	8.29238	8.45839	8.762
ALKBH4	8.18329	8.30832	8.10471
ALKBH5	11.471	11.3931	11.6082
ALKBH6	8.55826	8.38533	8.44327
ALKBH7	9.5115	9.63196	10.3068
ALKBH8	7.62942	7.64194	7.42272
ALLC	5.16636	4.58539	5.20206
ALMS1	8.05437	8.04866	8.02614
ALOX12	8.23651	8.37278	8.14529
ALOX15	5.65497	5.60442	5.75627
ALOX15B	5.7586	5.74371	5.86151
ALOX5	4.99758	4.87345	4.58539
ALOX5AP	7.62211	7.47784	5.89429
ALOXE3	5.16636	5.56594	5.27357
ALPK1	10.2392	10.1282	10.5641
ALPK2	6.16035	6.39914	6.1766
ALPK3	8.3329	8.30392	9.88382
ALPL	5.85217	5.92097	7.98836
ALS2	9.765	9.81549	10.0185
ALS2CL	9.05337	8.93808	7.05247
ALX1	5.35015	5.08269	5.50196
ALX3	5.40163	5.64128	6.01605
ALX4	5.16636	4.9921	5.12045
ALYREF	8.59198	8.46234	8.78775
AMACR	8.3723	8.34734	8.86923
AMBRA1	9.20602	9.17506	9.40132
AMD1	9.80217	9.83079	9.79071
AMDHD1	5.93786	5.97388	5.02309
AMER1	6.40272	6.36289	6.33946
AMER2	5.29458	5.56594	4.58539
AMFR	12.094	12.0669	11.8449
AMH	4.99758	4.58539	4.89548
AMHR2	6.80631	6.53436	6.61159
AMIGO1	5.53794	5.28528	4.89548
AMIGO2	5.99134	6.14113	5.02309
AMIGO3	7.434	7.58447	7.12552
AMMECR1	9.35057	9.23616	9.93725
AMMECR1L	9.79257	9.77016	9.90744
AMN1	9.14437	9.36589	8.68969
AMOT	8.20287	8.30832	6.71241
AMOTL1	9.89634	9.92222	9.98403
AMOTL2	10.8648	10.8338	10.0881
AMPD1	6.65078	6.43435	6.72847
AMPD2	11.222	11.2279	11.3564
AMPD3	10.0799	10.0001	9.67158
AMPH	6.81957	7.01136	5.12045
AMT	8.93012	9.03919	8.78044
AMZ1	6.8457	6.85834	6.53968
AMZ2	9.7502	9.72337	9.57792
ANAPC1	10.5052	10.4607	10.4014
ANAPC11	10.8143	10.6546	11.0267
ANAPC13	9.06406	9.09611	9.77245
ANAPC15	6.99254	7.10794	6.9073
ANAPC16	9.89334	9.98375	9.86671
ANAPC2	9.73523	9.79535	9.56737
ANAPC4	9.47192	9.4926	9.51118
ANAPC5	11.0359	11.0047	10.8165
ANAPC7	9.95634	10.0068	10.246
ANGEL1	10.886	10.8816	10.3713
ANGEL2	9.7218	9.74453	9.75952
ANGPT1	7.67252	7.74372	7.28214
ANGPT2	6.49096	6.51824	6.64608
ANGPT4	6.26739	5.56594	5.86151
ANGPTL1	5.61767	5.67669	5.9569
ANGPTL2	10.6504	10.6494	10.9114
ANGPTL3	5.08936	4.9921	4.89548
ANGPTL4	9.69284	9.40324	9.22708
ANGPTL5	5.29458	4.58539	5.27357
ANGPTL6	5.65497	5.74371	5.82765
ANGPTL7	7.00407	6.94291	5.86151
ANGPTL8	5.08936	4.9921	5.20206
ANK1	8.26472	8.51655	7.02722
ANK2	7.90659	7.92182	8.41044
ANK3	9.75185	9.85794	9.66763
ANKAR	6.36557	6.41687	6.09918
ANKDD1A	8.63932	8.73788	8.36219
ANKDD1B	5.88153	6.0725	5.82765
ANKEF1	6.1146	6.34435	5.71852
ANKFY1	10.5656	10.4976	10.547
ANKH	9.92738	9.97137	8.77309
ANKIB1	11.117	11.2193	11.4661
ANKK1	5.08936	5.22533	4.58539
ANKLE1	6.01712	6.09585	5.71852
ANKLE2	10.6949	10.6666	11.1499
ANKMY1	6.43877	6.04866	6.59399
ANKMY2	9.82276	9.84895	10.2273
ANKRA2	9.94915	9.88311	9.95679
ANKRD1	7.99934	7.97837	11.959
ANKRD10	10.9536	10.8823	10.1274
ANKRD11	12.3156	12.3012	12.4667
ANKRD12	11.1543	11.1119	11.2337
ANKRD13A	11.8991	12.027	12.5688
ANKRD13B	7.728	7.70389	7.34415
ANKRD13C	10.2521	10.2897	10.3834
ANKRD16	7.14574	7.23633	7.41314
ANKRD17	11.5405	11.5799	11.5014
ANKRD2	6.45641	6.46859	6.12557
ANKRD22	5.44975	5.34016	5.4511
ANKRD24	6.63567	6.48536	6.87913
ANKRD26	9.08259	8.99906	8.92661
ANKRD27	10.0167	9.99466	10.3395
ANKRD28	10.0943	10.0256	9.75395
ANKRD29	8.88255	8.95497	9.4037
ANKRD30BL	5.85217	5.83623	5.27357
ANKRD31	5.16636	5.08269	5.02309
ANKRD33B	5.99134	5.99938	5.02309
ANKRD35	8.6429	8.72151	9.15553
ANKRD37	6.87133	7.07651	6.85035
ANKRD39	8.94467	8.74761	9.0226
ANKRD40	10.5543	10.5494	10.4777
ANKRD42	8.26006	8.2995	8.33243
ANKRD44	7.49956	7.29176	6.27238
ANKRD46	8.98464	9.01256	8.44327
ANKRD49	7.54679	7.59906	7.62664
ANKRD50	10.0825	10.0893	10.1516
ANKRD52	10.093	9.95331	9.65373
ANKRD54	8.71264	8.7116	8.40092
ANKRD55	5.44975	5.67669	4.58539
ANKRD6	9.16687	9.29919	9.79071
ANKRD61	6.22574	6.34435	5.92606
ANKRD62	5.53794	5.08269	5.20206
ANKRD9	9.9112	9.87576	10.1934
ANKS1A	9.30623	9.31234	9.19724
ANKS1B	5.49505	5.34016	5.20206
ANKS3	8.86735	8.69492	9.02569
ANKS6	10.7595	10.6802	10.5609
ANKZF1	10.918	10.8512	11.0042
ANLN	11.4829	11.5236	11.6276
ANO1	9.00144	9.04183	6.29516
ANO10	10.4236	10.4107	10.8621
ANO2	6.9809	7.09754	5.20206
ANO3	8.47635	8.61207	8.37197
ANO5	5.93786	5.77552	5.02309
ANO6	11.473	11.4581	11.6256
ANO7	6.22574	5.83623	6.53968
ANO8	10.1542	10.0752	10.1502
ANO9	7.54679	7.21735	6.42348
ANOS1	5.08936	4.87345	4.89548
ANP32A	10.8175	10.9476	10.8316
ANP32B	11.5819	11.7105	12.0237
ANP32E	10.1404	10.2447	10.1629
ANPEP	7.91257	7.84475	8.58444
ANTKMT	7.77481	8.13563	7.81907
ANTXR1	9.82276	9.8919	9.21359
ANTXR2	11.0826	11.1044	11.8679
ANXA1	12.9502	12.9856	12.9467
ANXA11	11.4914	11.4689	11.7071
ANXA13	7.22611	7.46192	7.488
ANXA2	14.8946	14.9374	15.4495
ANXA2R	6.75187	6.741	6.36101
ANXA3	11.6512	11.6262	11.2757
ANXA4	10.8448	10.8668	11.4903
ANXA5	14.0478	14.0627	14.1244
ANXA6	12.1604	12.154	12.782
ANXA7	12.2691	12.3032	12.3217
ANXA9	6.18256	6.20587	5.92606
AOC2	5.7253	5.74371	6.01605
AOC3	4.99758	5.22533	5.33786
AOPEP	7.22611	7.17857	6.85035
AOX1	10.5514	10.6919	9.37976
AOX2	6.87133	6.85834	8.21226
AP1AR	9.5576	9.50411	9.94543
AP1B1	10.9341	10.7308	10.5683
AP1G1	10.052	10.1733	9.97128
AP1G2	10.0493	10.0701	10.1516
AP1M1	10.5571	10.436	10.8263
AP1S1	11.3632	11.3988	11.0915
AP1S2	10.3964	10.4705	10.5545
AP1S3	5.91007	5.94775	5.50196
AP2A1	12.0769	12.0109	12.5061
AP2A2	10.5953	10.4813	10.9394
AP2B1	12.7103	12.8205	12.7779
AP2M1	12.9374	12.9186	13.0234
AP2S1	10.4745	10.5345	10.7036
AP3B1	10.9312	11	10.9246
AP3B2	5.29458	5.48327	5.20206
AP3D1	12.2018	12.1325	12.4777
AP3M1	10.883	10.956	11.0436
AP3M2	9.84151	10.0001	10.582
AP3S1	10.9002	10.9775	11.2496
AP4B1	8.39797	8.26367	8.31225
AP4E1	9.5576	9.62846	9.64171
AP4M1	7.88242	7.74372	7.76779
AP4S1	6.18256	6.16312	6.44361
AP5B1	9.06672	9.17985	8.96899
AP5M1	9.86002	9.82775	9.75581
AP5S1	9.03988	8.97993	9.07128
AP5Z1	10.9114	10.886	11.3135
APAF1	9.60959	9.6126	10.1824
APBA1	5.6908	5.67669	6.15137
APBA2	6.30763	5.80634	6.57615
APBA3	9.01253	8.92956	9.37007
APBB1	9.73356	9.76858	9.51558
APBB1IP	9.56702	9.50219	8.75456
APBB2	11.3724	11.4571	11.6051
APBB3	8.41063	8.23157	8.34739
APC	9.62771	9.71679	9.89061
APC2	7.8328	7.68354	8.6461
APCDD1	10.2752	10.2206	7.80461
APCDD1L	5.16636	4.58539	4.89548
APEH	11.4993	11.524	11.5397
APELA	5.61767	5.67669	5.54981
APEX1	10.7069	10.6936	10.5914
APEX2	8.65003	8.56143	8.7244
APH1A	10.9377	10.9525	11.1534
APH1B	9.23942	9.27252	9.51118
API5	10.9507	10.9665	11.0796
APIP	8.77263	8.87736	8.61765
APLF	7.80732	7.9949	7.30312
APLP1	6.38429	6.53436	6.1766
APLP2	13.8871	13.8927	13.9227
APMAP	11.5304	11.5465	11.4762
APOA1	10.7807	10.7365	8.12225
APOA5	5.57873	5.43852	5.12045
APOBEC1	6.0423	5.97388	6.36101
APOBEC2	6.62038	6.53436	6.44361
APOBEC3A	7.59993	7.74372	7.55904
APOBEC3C	9.49777	9.64414	8.70522
APOBEC3F	10.029	10.0842	9.62144
APOBEC3G	8.56204	8.33445	6.98842
APOBEC3H	9.93176	9.94911	8.98814
APOBR	7.97672	7.62066	7.76031
APOC2	5.40163	5.22533	4.89548
APOD	9.82119	9.74776	6.46343
APOE	16.2784	16.266	15.9883
APOF	6.20435	5.80634	5.98688
APOL2	7.93623	7.9044	8.10471
APOL4	8.59936	8.6437	8.58863
APOL5	7.8885	7.80144	8.081
APOL6	9.22758	9.33829	9.32062
APOLD1	7.6367	7.54732	7.26083
APOM	6.09101	6.41687	5.71852
APOO	8.09166	7.89267	7.94296
APOOL	8.274	8.42232	8.76571
APP	14.4246	14.4716	14.654
APPBP2	9.99313	10.0388	10.1824
APPL1	11.2064	11.2285	11.3619
APPL2	9.26744	9.41345	9.48449
APRT	10.9665	10.8293	11.0995
APTX	8.66065	8.51274	8.67794
AQP1	6.1377	5.74371	5.92606
AQP11	7.58495	7.45389	7.41314
AQP2	5.23386	5.43852	4.89548
AQP3	6.95731	6.85834	6.27238
AQP6	6.8327	6.65647	6.80596
AQP7	5.23386	5.34016	5.12045
AQP9	6.26739	6.38115	6.40301
AQR	10.5999	10.664	10.7007
AR	8.92719	8.92671	6.94848
ARAF	10.1303	10.0829	10.2367
ARAP1	11.725	11.6604	11.7492
ARAP2	6.95731	6.93115	5.63813
ARAP3	10.0587	10.0335	9.40132
ARC	4.99758	5.28528	5.27357
ARCN1	13.1678	13.2181	13.2053
AREG	6.1377	6.2672	6.55805
AREL1	10.4277	10.4309	10.1741
ARF1	13.5285	13.4481	13.4942
ARF4	12.933	12.9459	13.1705
ARF5	11.2262	11.1361	11.5091
ARF6	10.8868	10.8853	10.9614
ARFGAP1	12.2555	12.1257	11.7802
ARFGAP2	10.694	10.6657	10.9321
ARFGAP3	11.3676	11.4586	11.7705
ARFGEF1	10.7952	10.8572	10.9638
ARFGEF2	11.3365	11.3337	11.5424
ARFGEF3	8.43563	8.33445	6.55805
ARFIP1	9.7218	9.80468	9.99352
ARFIP2	10.4153	10.488	10.3653
ARFRP1	9.7829	9.85045	9.68727
ARG2	7.70053	7.65594	8.29177
ARGFX	5.08936	4.87345	5.20206
ARGLU1	11.7446	11.7117	11.4081
ARHGAP1	11.0474	11.0911	11.5152
ARHGAP10	9.19633	9.21297	9.29524
ARHGAP11A	10.5637	10.5696	10.937
ARHGAP12	10.3227	10.303	10.381
ARHGAP15	5.29458	5.15869	5.12045
ARHGAP17	9.81488	9.71019	10.0309
ARHGAP18	9.38508	9.40324	10.4319
ARHGAP20	8.79208	9.02327	9.15271
ARHGAP21	10.8495	10.9335	11.1112
ARHGAP22	10.9898	10.935	11.1393
ARHGAP23	10.808	10.8216	10.9565
ARHGAP24	9.84925	9.83687	9.63566
ARHGAP25	8.75951	8.85952	8.68969
ARHGAP26	8.63214	8.53542	9.53088
ARHGAP27	5.6908	5.28528	6.12557
ARHGAP28	5.91007	6.04866	5.39666
ARHGAP29	10.3059	10.3419	9.63161
ARHGAP30	5.85217	5.74371	5.89429
ARHGAP31	10.374	10.3799	10.4155
ARHGAP32	8.4602	8.43042	8.27622
ARHGAP33	8.04354	8.17478	8.11643
ARHGAP35	11.7603	11.722	12.1247
ARHGAP39	7.40002	7.11826	7.00148
ARHGAP4	8.8049	8.73135	7.65117
ARHGAP40	6.06692	5.99938	5.27357
ARHGAP42	9.59677	9.66307	9.85634
ARHGAP44	5.40163	5.56594	5.92606
ARHGAP45	7.16628	7.39635	6.82092
ARHGAP5	11.3453	11.3947	11.2783
ARHGAP6	8.51203	8.55404	8.37197
ARHGAP9	5.23386	5.08269	5.02309
ARHGDIA	12.6827	12.5804	12.9113
ARHGDIB	8.41483	8.36857	7.30312
ARHGDIG	7.13535	7.1687	7.35421
ARHGEF1	10.8958	10.7462	11.1192
ARHGEF10	10.5543	10.489	10.7322
ARHGEF10L	5.23386	5.43852	6.46343
ARHGEF11	10.056	9.95889	9.95518
ARHGEF12	12.7158	12.7519	12.2401
ARHGEF15	5.79078	5.7108	5.12045
ARHGEF16	5.6908	5.52564	4.58539
ARHGEF17	9.88584	9.59298	10.381
ARHGEF19	7.98241	7.87489	7.86158
ARHGEF2	11.664	11.6587	12.1528
ARHGEF26	6.85858	6.64183	5.54981
ARHGEF28	8.48036	8.53166	8.94959
ARHGEF3	10.2214	10.1245	9.52434
ARHGEF33	6.73791	6.58154	7.02722
ARHGEF37	6.92114	6.71343	5.12045
ARHGEF39	8.3723	8.36012	8.06899
ARHGEF40	10.6335	10.5568	10.3081
ARHGEF5	8.69207	8.60851	8.42929
ARHGEF6	10.0653	10.0982	10.5851
ARHGEF7	10.163	10.1637	10.2644
ARHGEF9	7.6583	7.76967	7.88923
ARID1A	11.4215	11.4343	11.3975
ARID1B	10.7904	10.7397	10.6881
ARID2	9.90527	10.0216	9.67552
ARID3A	9.07203	9.05233	9.69505
ARID3B	6.40272	6.38115	6.55805
ARID3C	6.89647	6.91929	7.42272
ARID4A	9.00422	9.0731	9.32313
ARID4B	10.7645	10.8093	10.8386
ARID5A	7.86402	7.57712	7.90286
ARID5B	11.5091	11.5264	11.8064
ARIH1	10.5618	10.5559	10.5067
ARIH2	10.0799	10.0855	9.97447
ARIH2OS	6.06692	5.89349	5.71852
ARL1	12.2786	12.3588	12.3075
ARL10	9.04259	9.16301	9.0441
ARL13B	9.59677	9.48294	9.23778
ARL14EP	10.143	10.1479	10.4458
ARL14EPL	5.44975	5.7108	4.89548
ARL15	6.7657	6.89524	6.52105
ARL16	8.42735	8.11564	8.55472
ARL2	11.0878	10.9775	11.4362
ARL2BP	10.97	11.0479	10.7658
ARL3	10.3697	10.3095	10.5673
ARL4C	10.9898	10.8201	10.3604
ARL4D	8.47635	8.5651	6.86482
ARL5A	8.63932	8.91525	8.9786
ARL5B	7.88242	7.76323	7.87548
ARL6	6.73791	6.76799	6.52105
ARL6IP1	12.6164	12.6555	12.6817
ARL6IP4	10.4037	10.3631	10.0293
ARL6IP5	12.235	12.2015	12.5741
ARL6IP6	10.0799	10.088	10.2644
ARL8A	9.85848	9.82622	9.77428
ARL8B	11.3238	11.41	11.6123
ARL9	4.58539	4.87345	4.89548
ARMC1	9.94915	10.0189	10.0045
ARMC10	9.80217	9.9561	9.60295
ARMC12	6.70951	6.46859	6.72847
ARMC2	6.45641	6.48536	6.31751
ARMC5	8.11771	8.01124	8.10471
ARMC6	8.198	7.9839	7.90286
ARMC7	7.67252	7.41303	7.46966
ARMC8	9.01529	9.05233	8.98497
ARMC9	9.57452	9.60372	9.93725
ARMCX1	9.79096	9.77492	10.2838
ARMCX4	8.274	8.17478	7.84755
ARMCX5	7.86402	7.93902	7.94954
ARMCX6	8.87649	8.82011	9.13564
ARMH1	5.91007	5.94775	7.84755
ARMH3	8.41902	8.18919	8.64207
ARMH4	6.72378	6.36289	5.79261
ARNT	11.0905	11.0034	11.4275
ARNT2	7.32037	7.36236	9.64773
ARNTL	7.12489	7.21735	7.59325
ARNTL2	10.0773	10.143	11.1979
ARPC1A	11.2884	11.2423	11.4287
ARPC1B	12.5425	12.3769	12.8138
ARPC2	12.8279	12.8877	13.3249
ARPC3	11.2872	11.3572	11.7252
ARPC4	10.5684	10.5345	10.8491
ARPC5	12.104	12.147	12.2391
ARPC5L	9.39146	9.48488	9.57792
ARPP19	11.148	11.2128	11.2236
ARPP21	4.87734	5.391	4.89548
ARR3	5.16636	5.28528	5.75627
ARRB1	7.45068	7.55483	8.081
ARRB2	7.71433	7.84475	8.98179
ARRDC1	9.97768	10.0095	10.1502
ARRDC2	8.74959	8.79531	9.28754
ARRDC3	11.7762	11.8045	11.3279
ARRDC4	10.6575	10.763	10.1303
ARRDC5	4.99758	4.87345	5.20206
ARSA	10.8777	10.814	11.0182
ARSB	8.91246	8.93241	8.46169
ARSD	10.4785	10.5271	9.81589
ARSF	8.0864	8.2817	8.26576
ARSG	6.0423	5.64128	5.63813
ARSI	11.6944	11.6638	8.97541
ARSJ	9.57825	9.61791	9.59257
ARSK	7.78791	7.59906	8.75456
ARSL	6.89647	7.00019	7.88237
ART1	6.58924	6.53436	6.86482
ART3	6.09101	6.20587	6.01605
ART5	5.91007	5.52564	5.75627
ARTN	6.89647	7.02244	6.86482
ARV1	9.31521	9.27027	9.31558
ARVCF	10.4584	10.3557	9.53739
AS3MT	7.56218	7.6629	8.68969
ASAH1	11.977	11.9728	12.5704
ASAH2	5.16636	5.08269	5.6792
ASAP1	10.0015	10.1282	10.4144
ASAP2	11.5939	11.6415	11.7655
ASAP3	9.98893	9.90497	8.28142
ASB1	10.0493	10.0375	9.877
ASB13	8.05437	7.85083	7.14902
ASB14	5.93786	5.99938	6.22547
ASB15	5.29458	5.15869	5.27357
ASB16	5.93786	5.92097	6.12557
ASB2	7.11434	6.65647	6.44361
ASB3	8.97333	8.92385	8.88974
ASB4	6.16035	6.3064	5.63813
ASB5	5.7586	5.52564	5.27357
ASB6	9.56138	9.54367	9.56948
ASB7	8.91837	9.03655	8.9786
ASB8	8.65358	8.59058	8.65413
ASB9	4.99758	5.43852	5.20206
ASCC1	9.4167	9.34684	9.1807
ASCC2	10.6671	10.6768	10.7435
ASCC3	11.0634	11.093	10.6516
ASF1A	8.0758	8.01665	8.09882
ASF1B	8.90653	9.09102	9.37492
ASGR1	6.66571	6.68527	5.27357
ASH1L	11.5856	11.6397	11.6143
ASH2L	10.2485	10.2367	10.28
ASIC1	8.91542	8.97442	8.65812
ASIC2	5.88153	5.86526	4.58539
ASIC3	4.99758	5.15869	5.27357
ASL	9.22995	9.23846	9.48
ASNA1	9.99033	9.89917	10.017
ASNS	10.0331	9.96445	10.8351
ASPDH	5.7586	5.56594	5.27357
ASPH	12.9018	12.8818	12.4371
ASPHD1	7.8328	7.67669	7.49708
ASPHD2	6.60491	6.58154	5.92606
ASPM	10.3469	10.293	9.82478
ASPN	6.26739	6.45159	6.62895
ASPSCR1	8.90057	8.7248	9.14704
ASRGL1	8.4022	8.46234	7.54162
ASTE1	7.52337	7.73716	7.2172
ASTN1	5.7253	5.43852	5.12045
ASTN2	8.11254	8.11564	7.89606
ASXL1	10.8159	10.751	10.5945
ASXL2	9.73356	9.79379	9.73521
ASXL3	6.22574	6.18469	6.12557
ATAD2	11.3654	11.4019	11.4997
ATAD2B	9.09046	9.10622	9.05927
ATAD3C	8.77263	8.74761	8.39613
ATAD5	7.6367	7.64896	7.76031
ATAT1	8.4602	8.50893	8.53312
ATE1	8.128	8.09025	7.93636
ATF1	9.69112	9.6476	9.96325
ATF2	9.60044	9.69855	9.92739
ATF3	10.2935	10.2042	9.60708
ATF4	12.6805	12.6639	13.2592
ATF5	8.69552	8.64718	9.39178
ATF6	9.66152	9.77175	9.55459
ATF6B	10.8238	10.7781	10.399
ATF7IP	11.1735	11.1726	11.1896
ATF7IP2	9.99871	9.99873	9.11837
ATG10	7.28344	7.21735	7.02722
ATG101	10.4246	10.3247	10.6506
ATG12	9.80854	9.94067	10.2979
ATG13	11.1785	11.1094	11.2568
ATG14	9.37008	9.34684	9.44582
ATG16L1	10.1839	10.1745	10.1317
ATG16L2	9.53857	9.57673	9.48449
ATG2A	10.9399	10.8262	11.0707
ATG2B	10.646	10.658	10.6605
ATG3	10.574	10.5877	10.7621
ATG4A	7.51548	7.72395	7.52397
ATG4B	10.0573	9.96584	9.78343
ATG4C	8.78885	8.55034	8.77309
ATG4D	9.69799	9.59119	9.76876
ATG5	9.5689	9.6337	9.71431
ATG7	8.14329	8.2362	8.54612
ATG9A	11.0989	11.0642	11.2509
ATG9B	5.29458	5.22533	5.6792
ATIC	10.4715	10.5596	10.4249
ATL1	7.27405	7.07651	7.36421
ATL2	9.92592	9.98101	10.1057
ATL3	9.37224	9.34684	9.30035
ATM	11.4785	11.5003	11.8366
ATMIN	10.0786	10.154	10.4284
ATN1	12.6307	12.6111	12.7359
ATOH8	5.16636	5.08269	5.12045
ATOX1	9.06406	9.12125	9.41317
ATP10A	8.68167	8.43847	8.94633
ATP10D	10.9129	10.9328	10.3918
ATP11A	9.1939	9.12871	9.83714
ATP11B	10.5381	10.5242	10.5545
ATP11C	9.33961	9.46735	9.62144
ATP13A1	10.8096	10.7646	10.7621
ATP13A2	10.7791	10.7566	10.7064
ATP13A3	13.268	13.2789	13.8435
ATP13A4	5.91007	6.04866	6.27238
ATP1A1	13.0396	13.1066	13.0497
ATP1A4	6.40272	6.39914	6.92117
ATP1B1	11.0773	11.0803	10.8263
ATP1B3	10.3014	10.3333	10.5319
ATP1B4	6.88396	6.82037	6.85035
ATP23	8.30602	8.3258	8.30205
ATP2A1	10.0276	10.0817	9.99194
ATP2A2	13.0905	13.1555	12.9244
ATP2A3	9.6223	9.63893	8.55043
ATP2B1	11.2515	11.2509	12.4061
ATP2B3	5.49505	5.43852	5.4511
ATP2B4	12.0473	12.0846	11.508
ATP2C1	11.2427	11.2011	11.6337
ATP2C2	5.7253	5.43852	5.39666
ATP4A	5.96493	5.94775	6.15137
ATP5F1B	13.7314	13.7441	13.9637
ATP5F1C	11.0154	11.0295	11.204
ATP5F1D	11.1035	11.0777	11.4914
ATP5F1E	9.50563	9.68008	9.77428
ATP5IF1	10.3858	10.4128	10.3846
ATP5MC2	11.0741	10.9932	10.7397
ATP5MC3	10.9981	11.07	11.109
ATP5MD	9.22758	9.51362	9.48898
ATP5ME	8.3329	8.31709	8.9233
ATP5PF	9.5576	9.61614	9.57371
ATP5PO	10.9421	11.0268	11.0542
ATP6	12.1395	12.2875	12.3795
ATP6AP1	11.4568	11.4878	12.0195
ATP6AP1L	6.26739	6.41687	6.48293
ATP6AP2	11.7541	11.785	11.9651
ATP6V0A1	10.3205	10.3705	11.1213
ATP6V0A2	8.15842	8.14552	7.73762
ATP6V0B	10.6299	10.658	10.5841
ATP6V0C	12.2806	12.283	12.5264
ATP6V0D1	10.4442	10.3736	10.5651
ATP6V0D2	8.04354	8.05917	7.64304
ATP6V0E1	10.8261	10.8376	11.1148
ATP6V0E2	9.46991	9.46539	9.4037
ATP6V1B1	6.47381	6.94291	8.14529
ATP6V1B2	11.764	11.801	11.2809
ATP6V1C1	9.80057	9.75901	10.0598
ATP6V1C2	7.09299	7.20776	7.40349
ATP6V1D	10.5371	10.4861	10.5577
ATP6V1E1	11.5576	11.5839	11.621
ATP6V1F	10.4006	10.3684	10.7859
ATP6V1FNB	5.35015	5.22533	5.20206
ATP6V1G1	11.4292	11.4217	11.7539
ATP6V1H	10.5448	10.5886	10.0807
ATP7A	9.10348	9.04446	9.38458
ATP7B	6.63567	6.65647	7.43224
ATP8	8.80171	8.75406	8.65812
ATP8A1	7.25507	7.33631	5.4511
ATP8A2	5.40163	4.9921	5.71852
ATP8B1	10.4225	10.5411	11.1134
ATP8B2	11.1618	11.2152	11.5775
ATP8B3	6.54106	6.39914	6.85035
ATP8B4	6.89647	6.87075	7.86855
ATP9A	11.1809	11.133	9.82656
ATP9B	8.35492	8.21758	8.05079
ATPAF1	10.0746	10.2436	9.99036
ATPAF2	8.71264	8.68144	8.70136
ATPSCKMT	5.7586	5.80634	5.71852
ATR	9.26975	9.30359	9.10089
ATRAID	9.50367	9.4926	9.76507
ATRIP	7.52337	7.74372	7.55904
ATRN	10.0453	10.1356	10.5556
ATRNL1	7.82647	7.92757	8.11058
ATRX	11.6068	11.6231	11.5343
ATXN1	9.00976	8.92671	8.34242
ATXN10	10.8433	10.8178	10.7519
ATXN1L	7.95372	8.08512	8.32741
ATXN2	10.6871	10.7069	10.8578
ATXN2L	12.2517	12.2194	12.5155
ATXN7	9.50759	9.5306	9.74086
ATXN7L1	7.09299	7.1687	7.20607
ATXN7L2	7.15605	6.85834	6.77551
ATXN7L3	10.738	10.8534	10.6763
ATXN7L3B	8.66769	8.49357	8.41989
AUH	8.93596	9.03655	9.4412
AUNIP	6.70951	6.55029	6.86482
AUP1	10.9551	10.8639	11.2176
AURKA	8.92426	8.97993	8.9722
AURKAIP1	10.1137	10.2674	10.4516
AURKB	8.24597	8.16023	8.271
AURKC	7.50754	7.50139	6.12557
AUTS2	7.56981	7.57712	8.20131
AVEN	8.58827	8.68482	8.46169
AVIL	6.26739	6.09585	6.36101
AVL9	10.2991	10.3757	10.8237
AVP	5.6908	5.7108	6.50213
AVPI1	8.97333	8.95776	9.93561
AVPR1A	4.99758	5.15869	5.33786
AVPR2	5.16636	5.391	4.89548
AWAT2	4.58539	4.58539	4.58539
AXDND1	5.29458	5.08269	5.39666
AXIN1	9.93176	9.88311	10.5438
AXIN2	7.01552	6.83315	5.20206
AXL	12.0318	12.0575	11.9699
AZI2	10.1505	10.1757	10.387
AZIN1	11.382	11.3348	11.3135
AZIN2	8.40642	8.42638	9.07427
B2M	15.0889	15.1493	14.8598
B3GALNT2	9.76991	9.79379	9.97288
B3GALT1	5.23386	5.391	5.92606
B3GALT2	4.58539	4.87345	5.02309
B3GALT6	8.98464	8.92385	8.84841
B3GAT2	5.91007	5.94775	5.71852
B3GAT3	9.89334	9.79379	10.0792
B3GLCT	8.52761	8.59058	8.43396
B3GNT10	7.14574	7.17857	8.03852
B3GNT2	8.89459	9.0286	9.42725
B3GNT3	5.57873	5.22533	4.58539
B3GNT4	5.93786	6.22667	5.98688
B3GNT5	6.68048	6.69942	5.27357
B3GNT8	7.31123	7.11826	7.92972
B3GNT9	9.90527	9.8201	10.1403
B3GNTL1	7.8391	7.57712	7.88923
B4GALNT1	5.99134	5.92097	6.07215
B4GALNT2	8.77263	8.68144	8.98179
B4GALNT3	5.44975	5.34016	4.89548
B4GALNT4	7.41711	7.24573	6.22547
B4GALT1	11.4755	11.497	11.5402
B4GALT2	10.0786	10.0727	9.79071
B4GALT3	9.72349	9.6885	9.82301
B4GALT4	10.9643	11.0745	8.83083
B4GALT5	11.1227	11.2088	11.3759
B4GALT6	5.61767	5.64128	5.50196
B4GALT7	10.056	9.97137	9.82123
B4GAT1	10.6741	10.6172	10.3295
B9D1	8.7985	8.57243	8.83083
B9D2	7.93623	8.05917	8.12225
BAALC	6.9809	7.31866	5.33786
BAAT	6.63567	6.79445	6.52105
BABAM1	9.74688	9.84292	9.75208
BABAM2	9.13426	9.05755	8.90662
BACE1	11.3622	11.4561	11.3354
BACE2	11.6592	11.6548	11.6989
BACH1	11.1367	11.1994	11.9886
BACH2	7.70745	7.54732	6.1766
BAD	9.1939	9.14105	9.10089
BAG1	8.87649	8.97442	8.52438
BAG2	9.16687	9.32969	9.8598
BAG3	11.6464	11.6922	11.171
BAG4	9.50563	9.46343	9.79252
BAG5	9.07203	9.11625	9.08912
BAG6	12.3685	12.3298	12.5392
BAHCC1	8.8489	8.95776	9.48674
BAHD1	10.0304	10.1757	9.81768
BAIAP2	10.3772	10.1983	9.84065
BAIAP2L1	9.69628	9.81549	10.146
BAIAP2L2	6.38429	6.65647	6.31751
BAIAP3	7.67252	7.51687	7.84049
BAK1	10.1328	10.102	10.0201
BAMBI	6.93331	6.88305	6.31751
BANK1	6.42088	6.58154	5.12045
BANP	9.32635	9.15329	9.38938
BAP1	10.7702	10.7242	10.6264
BARD1	6.69508	6.68527	6.55805
BARHL1	4.58539	5.08269	5.20206
BARHL2	6.47381	6.38115	6.72847
BARX2	7.14574	7.1981	7.06492
BASP1	11.0918	11.1281	11.2476
BATF	4.87734	4.58539	4.89548
BATF2	7.14574	7.02244	7.05247
BATF3	6.92114	6.71343	6.01605
BAX	11.3557	11.2801	11.2841
BAZ1A	10.4574	10.5157	10.6734
BAZ1B	11.4199	11.5287	11.4947
BAZ2A	11.6226	11.654	12.0028
BAZ2B	9.9706	9.94911	9.79433
BBC3	10.0399	10.0109	9.93889
BBOF1	7.53902	7.59179	7.36421
BBOX1	6.06692	5.77552	6.55805
BBS10	8.87952	8.88031	8.54612
BBS2	9.80695	9.79535	9.2694
BBS4	9.22758	9.18224	9.55673
BBS5	9.17429	9.09611	9.28754
BBS7	9.88282	9.99873	9.78525
BBS9	7.56218	7.68354	7.37414
BBX	11.9827	11.992	11.6321
BCAM	10.2532	10.1745	10.5056
BCAN	5.6908	5.7108	5.12045
BCAP29	12.387	12.4165	11.6138
BCAP31	11.9586	11.9804	12.3524
BCAR1	11.472	11.407	11.1541
BCAR3	9.65623	9.55293	9.30035
BCAS1	5.08936	4.9921	5.33786
BCAS2	9.41878	9.56029	9.4037
BCAS3	8.59198	8.60851	8.65413
BCAS4	7.6866	7.6629	7.59325
BCAT1	8.4315	8.49357	8.83789
BCAT2	9.3462	9.22924	9.91245
BCCIP	10.514	10.5669	10.5243
BCDIN3D	8.53533	8.48194	8.762
BCHE	8.23175	8.13066	7.69113
BCKDHA	10.1021	9.87428	9.2694
BCKDHB	9.3571	9.41142	9.66961
BCKDK	11.3778	11.317	11.5759
BCL10	9.51734	9.6476	9.72385
BCL11A	5.91007	5.89349	5.4511
BCL11B	5.61767	5.92097	5.98688
BCL2	5.7586	6.0243	5.02309
BCL2A1	8.11771	8.29063	7.12552
BCL2L1	12.5966	12.6028	12.7701
BCL2L11	10.1505	10.2159	10.2152
BCL2L12	8.03809	8.20818	8.2446
BCL2L13	10.072	9.96861	10.6274
BCL2L14	5.35015	5.28528	5.54981
BCL2L2-PABPN1	12.1458	12.122	12.1986
BCL3	11.3232	11.3937	11.1221
BCL6	12.1281	12.0435	11.8375
BCL6B	5.7253	5.83623	5.71852
BCL7A	8.78238	8.76369	8.46169
BCL7B	10.0493	10.0454	10.3106
BCL7C	10.3227	10.49	10.4366
BCL9	9.25583	9.34471	8.91665
BCL9L	10.9792	11.0321	11.2095
BCLAF1	11.2303	11.1618	11.2203
BCLAF3	7.98807	7.87489	8.01366
BCO1	4.87734	4.87345	5.27357
BCO2	5.96493	5.89349	6.20129
BCOR	9.20602	9.22693	9.18624
BCORL1	9.83996	9.75901	9.83889
BCR	10.1073	10.0982	9.98878
BCS1L	9.67552	9.63893	9.90241
BDH1	7.94209	8.07997	8.72058
BDH2	8.88557	8.89497	8.45711
BDKRB2	11.2064	11.1527	11.316
BDNF	10.7612	10.8132	10.5577
BDP1	10.5684	10.5596	10.5286
BEAN1	6.63567	6.69942	5.20206
BECN1	10.2625	10.3366	10.2928
BEGAIN	5.82195	5.67669	5.12045
BEND2	5.44975	5.64128	6.04446
BEND3	5.65497	5.97388	5.98688
BEND5	5.99134	5.94775	5.20206
BEND6	6.62038	6.71343	6.80596
BEND7	7.27405	7.49358	7.49708
BEST1	8.0758	8.04338	8.26576
BEST2	4.99758	5.08269	5.20206
BEST3	6.40272	6.53436	6.24916
BEST4	6.26739	6.18469	5.75627
BET1	10.661	10.7127	10.7759
BET1L	10.6145	10.6615	10.8272
BEX1	7.45895	7.35373	6.15137
BEX2	6.58924	6.50191	6.29516
BEX3	10.4785	10.5024	10.4754
BEX4	8.04354	8.1796	7.80461
BFAR	10.1716	10.2356	10.226
BFSP1	6.1377	5.56594	6.07215
BGLAP	6.50788	6.56601	6.71241
BGN	9.43945	9.47517	9.56312
BHLHB9	6.45641	6.3064	6.1766
BHLHE22	10.5833	10.7582	8.15099
BHLHE40	12.8896	12.8533	12.4553
BHLHE41	11.54	11.5925	10.6405
BHMT	5.29458	5.60442	5.33786
BHMT2	7.02686	6.90732	7.19485
BICC1	10.0249	10.0309	9.38217
BICD1	8.77263	8.82625	8.38652
BICD2	10.7347	10.6869	10.967
BICDL1	7.16628	7.15876	5.75627
BICDL2	5.35015	5.43852	4.89548
BICRA	9.15691	9.16542	9.52216
BICRAL	7.96527	7.9949	8.03234
BID	9.76337	9.76539	9.83889
BIK	5.91007	5.83623	5.63813
BIN1	8.15842	7.96164	8.6461
BIN2	8.67819	8.74113	8.82729
BIN3	9.66679	9.51173	9.29011
BIRC2	10.5926	10.6399	10.7284
BIRC3	11.6618	11.6698	10.3493
BIRC5	8.01608	8.05393	8.06899
BIRC6	11.8848	11.9166	11.7779
BLCAP	8.75951	8.72151	9.12415
BLM	8.79208	8.80155	8.84141
BLMH	10.1163	10.0532	9.89905
BLNK	6.06692	5.86526	5.50196
BLOC1S2	10.9143	10.9986	10.5736
BLOC1S3	8.26006	8.34306	8.67399
BLOC1S6	9.66328	9.6716	9.64773
BLVRA	10.281	10.3041	10.5155
BLVRB	9.75844	9.55293	10.4561
BLZF1	9.15691	9.23846	9.10966
BMERB1	5.23386	5.22533	4.58539
BMF	8.128	8.1651	7.79732
BMP1	12.123	12.0539	12.594
BMP2	8.94756	9.09102	8.12225
BMP2K	11.437	11.5203	11.7191
BMP3	7.91852	7.82635	7.57625
BMP4	5.40163	5.22533	4.89548
BMP6	5.65497	5.77552	5.33786
BMP7	10.2202	10.1948	6.42348
BMPER	10.2368	10.196	9.92408
BMPR1A	9.82904	9.80468	9.68532
BMPR1B	7.08219	7.02244	5.02309
BMPR2	10.2991	10.3547	10.7528
BMT2	9.22995	9.17506	9.2694
BNC1	9.26744	9.36378	7.02722
BNC2	9.45578	9.43766	9.08912
BNIP1	8.6747	8.57608	8.85886
BNIP2	10.115	10.2629	10.6987
BNIP3	13.1356	13.1766	13.1693
BNIP3L	11.2315	11.3513	11.4223
BNIP5	5.40163	5.64128	5.12045
BNIPL	7.42558	7.39635	8.081
BOC	7.50754	7.46192	5.79261
BOD1	9.8798	9.86687	10.2941
BOD1L1	10.7976	10.8594	10.5662
BOK	9.24413	9.23846	9.89568
BOLA3	7.66543	7.64194	8.17358
BOP1	9.69628	9.63196	9.43656
BORA	9.12407	9.22693	9.30798
BORCS5	8.03809	8.18441	8.32741
BORCS6	7.5774	7.52454	7.74523
BPGM	9.05337	9.00177	9.43192
BPHL	8.99306	9.00177	9.56737
BPI	7.18652	7.1285	7.2172
BPIFC	5.6908	5.7108	5.02309
BPNT1	8.52373	8.59419	8.39133
BPTF	11.2208	11.2667	11.1626
BRAF	8.4022	8.65409	8.80586
BRAP	9.87374	9.93926	9.99667
BRAT1	10.1303	9.95191	10.1028
BRCA1	9.81804	9.97413	9.79071
BRCA2	8.05976	8.14552	8.2446
BRD1	10.1201	9.9561	10.3382
BRD2	12.05	12.0309	12.1272
BRD3	10.5581	10.5186	10.5111
BRD3OS	7.52337	7.62779	7.92305
BRD4	11.5032	11.3519	11.4813
BRD7	10.5101	10.4686	10.3481
BRD8	10.1864	10.1888	10.0324
BRD9	10.3426	10.3226	10.2565
BRF1	9.47793	9.35322	9.44351
BRF2	8.44797	8.25913	8.10471
BRI3	11.3376	11.5492	12.0753
BRI3BP	7.30203	7.28268	7.18354
BRICD5	4.87734	4.58539	5.33786
BRINP1	8.30602	8.32145	7.61005
BRINP2	6.28768	6.0725	5.4511
BRINP3	5.29458	5.34016	4.89548
BRIP1	6.68048	6.46859	6.12557
BRIX1	8.77589	8.79843	8.9233
BRMS1	9.1494	9.19414	9.15835
BRMS1L	8.56582	8.47021	8.07501
BROX	10.2889	10.1455	10.3005
BRPF1	8.93012	9.01256	9.07725
BRPF3	9.77804	9.72828	9.68922
BRSK2	5.16636	4.9921	5.20206
BRWD1	10.9827	10.985	11.0744
BRWD3	8.47233	8.52034	8.52876
BSCL2	10.3293	10.1649	9.97767
BSDC1	11.2735	11.3055	11.5806
BSG	12.9669	12.8622	13.645
BSN	5.91007	5.92097	5.27357
BSPRY	5.16636	5.22533	5.20206
BST1	9.18902	9.10622	8.05079
BST2	11.6204	11.5812	11.6503
BTAF1	11.9391	11.8895	11.4925
BTBD1	11.0813	11.1006	10.9263
BTBD10	9.02627	9.11625	9.10674
BTBD11	8.32399	8.2817	8.04466
BTBD16	6.34657	6.65647	5.02309
BTBD18	5.08936	4.9921	5.20206
BTBD19	8.30149	8.06961	7.90962
BTBD2	11.8548	11.6901	12.0723
BTBD3	10.0759	9.98785	10.6526
BTBD6	9.67029	9.63545	9.78707
BTBD7	9.85541	10.0001	10.2138
BTBD8	7.70053	7.71061	7.27152
BTBD9	8.17339	8.10046	7.97554
BTC	6.0423	5.80634	5.02309
BTD	9.23469	9.38883	9.22439
BTF3L4	9.89035	9.93218	9.74273
BTG1	12.4623	12.5248	12.9289
BTG2	10.1366	10.196	9.35541
BTG3	11.5884	11.6001	11.4644
BTK	4.87734	4.87345	4.58539
BTLA	4.99758	5.48327	5.12045
BTN2A1	9.28811	9.20358	8.81304
BTN3A2	11.3772	11.4645	10.4458
BTNL9	5.49505	5.67669	4.58539
BTRC	9.71334	9.73805	9.84415
BUB1	9.98893	10.0675	9.91412
BUD13	8.51984	8.43445	8.38652
BUD23	9.81804	9.77016	9.49568
BUD31	9.9706	9.96723	10.1245
BVES	7.11434	7.09754	6.59399
BYSL	8.55826	8.47021	8.43396
BZW1	12.7735	12.8226	13.8031
BZW2	10.5467	10.6039	10.8682
C10H20orf27	9.01253	8.99362	9.76507
C10orf143	6.77937	6.68527	6.97524
C10orf55	6.18256	6.0243	5.71852
C10orf88	9.04529	9.14351	9.41788
C10orf90	9.04799	9.23155	8.081
C10orf95	5.91007	5.80634	5.4511
C11H12orf10	8.76936	8.80466	7.95608
C11H12orf56	5.61767	5.92097	7.08949
C11orf42	5.49505	5.43852	5.50196
C11orf52	6.68048	6.53436	6.09918
C11orf54	8.44387	8.57243	8.21226
C11orf58	10.9615	11.0334	10.9845
C11orf65	4.99758	4.87345	5.12045
C11orf68	10.4705	10.5005	10.5275
C11orf71	6.87133	7.20776	6.94848
C11orf80	6.77937	6.64183	7.41314
C11orf88	5.53794	5.64128	5.20206
C11orf94	5.23386	5.34016	5.75627
C11orf95	7.38271	7.50915	6.69614
C11orf96	8.8458	9.03655	8.33744
C12orf4	8.9562	9.06015	8.72058
C12orf40	5.23386	5.391	4.89548
C12orf42	4.58539	4.58539	4.58539
C12orf43	7.90059	7.78882	7.77523
C12orf45	7.60736	7.73716	7.78999
C12orf49	10.6983	10.7094	11.0527
C12orf57	11.421	11.2812	11.5717
C12orf66	8.22698	8.18919	8.09882
C12orf71	5.35015	4.58539	4.89548
C12orf73	8.03809	7.93331	8.15099
C12orf75	8.55066	8.59419	9.40844
C12orf76	7.24549	7.29176	7.54162
C13orf46	5.23386	4.9921	5.27357
C14H11orf1	6.06692	6.11872	5.86151
C14H11orf49	8.97049	8.91237	8.56753
C14orf119	9.05337	9.07824	9.17515
C14orf132	7.67252	7.51687	5.63813
C14orf178	7.53902	7.46991	7.26083
C14orf28	9.01253	9.09357	8.77677
C14orf93	7.60736	7.51687	7.06492
C15H9orf40	8.31503	8.14058	8.42929
C15H9orf43	5.44975	5.28528	5.27357
C15orf39	10.3437	10.1805	10.5232
C15orf40	8.03262	8.2682	8.2446
C15orf41	6.24675	6.22667	6.15137
C15orf61	7.60736	7.76967	8.50675
C15orf62	5.53794	5.74371	5.6792
C15orf65	7.06033	7.44582	6.85035
C16H17orf62	9.72011	9.70853	9.87357
C16orf58	11.2415	11.2181	10.937
C16orf70	9.13426	9.14596	9.16116
C16orf72	11.2521	11.2222	11.6731
C16orf74	7.87631	7.9044	8.72058
C16orf86	6.55732	6.51824	6.09918
C16orf87	7.67958	7.62066	7.88237
C16orf90	5.16636	5.48327	5.27357
C16orf91	8.93012	8.82625	9.0832
C16orf95	6.1146	6.18469	6.46343
C16orf96	5.82195	5.77552	5.59509
C17orf100	5.61767	5.52564	5.33786
C17orf107	5.57873	5.83623	5.59509
C17orf113	6.68048	6.69942	7.32378
C17orf50	4.58539	4.58539	4.58539
C17orf67	9.00144	9.12871	9.28754
C17orf75	8.3723	8.43445	8.54612
C17orf80	8.89459	8.88619	8.90326
C17orf97	5.16636	5.28528	5.20206
C17orf99	4.99758	5.34016	5.02309
C18orf21	8.14835	7.9949	8.58023
C18orf25	10.0167	9.97826	10.0732
C18orf32	9.23706	9.32969	9.45272
C18orf54	8.38946	8.26367	8.70522
C19H19orf48	7.60736	7.24573	7.25005
C19H19orf71	5.65497	5.94775	5.92606
C19orf12	9.48192	9.39503	9.83186
C19orf25	9.1939	9.07567	9.31305
C19orf33	7.07131	7.08707	6.96193
C19orf38	5.61767	5.34016	5.59509
C19orf44	8.26472	7.95602	7.93636
C19orf47	8.38519	8.26367	8.44327
C19orf54	8.274	8.19872	8.4889
C19orf57	5.82195	5.60442	5.71852
C19orf67	5.82195	5.99938	5.71852
C19orf81	6.55732	7.02244	6.29516
C1D	9.0614	9.09357	9.03492
C1GALT1	10.7	10.6597	10.8621
C1GALT1C1	8.63573	8.75084	8.81304
C1GALT1C1L	6.73791	6.67095	6.83571
C1H1orf43	11.1316	11.1575	11.508
C1QA	4.58539	4.58539	4.58539
C1QB	4.87734	4.58539	4.58539
C1QBP	11.003	11.0968	11.1696
C1QC	4.58539	4.58539	4.58539
C1QL1	6.22574	6.36289	6.27238
C1QL2	5.57873	5.52564	4.89548
C1QL3	8.65712	8.60851	5.89429
C1QL4	4.87734	5.15869	4.89548
C1QTNF1	13.7242	13.6889	13.3438
C1QTNF2	6.63567	6.43435	6.66298
C1QTNF4	5.08936	4.9921	5.20206
C1QTNF5	6.89647	6.76799	7.63487
C1QTNF6	8.80809	8.62269	8.36219
C1QTNF7	5.61767	6.0243	5.27357
C1RL	11.0767	10.9497	10.5736
C1orf109	8.82392	8.89205	9.07128
C1orf112	7.71433	7.68354	7.44169
C1orf115	8.40642	8.2817	6.66298
C1orf116	6.26739	6.41687	5.27357
C1orf122	10.0358	10.1095	10.2761
C1orf131	8.39372	8.53916	8.56328
C1orf141	4.58539	4.87345	4.89548
C1orf159	7.07131	7.06587	7.0399
C1orf162	4.58539	4.58539	4.58539
C1orf167	5.29458	4.9921	5.9569
C1orf174	9.22281	9.05755	9.10382
C1orf198	9.16935	9.10117	9.74648
C1orf21	9.42916	9.41751	10.2273
C1orf216	7.16628	7.06587	7.01441
C1orf226	6.18256	5.77552	5.39666
C1orf35	7.98807	7.9949	8.2068
C1orf50	7.62211	7.62066	7.88237
C1orf52	8.97617	9.00177	8.98814
C1orf53	5.88153	5.80634	5.89429
C1orf54	6.06692	6.2672	5.33786
C1orf56	6.06692	5.80634	6.04446
C1orf74	6.16035	6.09585	6.07215
C1orf87	4.58539	4.58539	4.89548
C1orf94	5.16636	5.22533	5.02309
C20H16orf46	7.46717	7.70389	8.13381
C20H16orf71	6.69508	6.64183	6.57615
C20orf144	4.99758	4.87345	5.02309
C20orf173	5.23386	5.08269	5.63813
C20orf194	10.2474	10.3451	10.5395
C20orf204	5.7253	5.67669	5.27357
C20orf96	6.70951	6.72729	7.02722
C21orf58	5.23386	5.08269	5.39666
C21orf62	4.87734	4.9921	4.58539
C21orf91	8.86429	8.84449	9.11547
C22orf15	6.40272	6.67095	6.27238
C22orf23	8.09691	8.0748	7.98196
C22orf39	8.43563	8.34734	8.28661
C2CD2	9.52316	9.59298	9.33812
C2CD2L	9.38508	9.41954	9.16957
C2CD3	10.1188	10.1841	9.65173
C2CD4B	8.79208	8.77007	8.41517
C2CD4C	8.57709	8.60494	10.8929
C2CD5	9.33079	9.26577	9.19998
C2CD6	4.87734	4.87345	5.02309
C2H3orf18	6.72378	6.56601	6.50213
C2orf15	7.29276	7.01136	6.85035
C2orf42	7.24549	6.89524	6.79082
C2orf49	9.47392	9.56213	9.38938
C2orf50	6.92114	6.97757	6.64608
C2orf66	5.40163	5.48327	5.02309
C2orf68	8.8489	8.99362	8.50231
C2orf69	8.56959	8.45443	8.86232
C2orf72	5.91007	5.80634	4.58539
C2orf73	5.08936	5.22533	5.12045
C2orf74	4.58539	5.15869	5.02309
C2orf76	7.74825	7.73716	7.5061
C2orf88	4.87734	4.58539	5.12045
C3	8.69207	8.60137	8.60529
C3orf14	7.41711	7.24573	7.72998
C3orf20	7.04927	6.78129	6.82092
C3orf33	6.89647	6.80747	7.12552
C3orf38	8.30149	8.406	8.35234
C3orf52	6.66571	6.53436	6.12557
C3orf62	7.90659	7.96164	7.90962
C3orf67	5.91007	6.0243	5.9569
C3orf70	4.87734	5.15869	5.02309
C3orf80	7.434	7.04433	5.20206
C4BPA	8.20287	8.36435	8.23926
C4H6orf120	9.88433	9.80158	10.0792
C4H6orf201	5.7586	5.94775	5.98688
C4orf19	5.08936	4.9921	5.39666
C4orf33	7.31123	7.30079	7.2172
C4orf46	8.10214	8.00037	8.30205
C4orf47	7.45068	7.45389	7.71457
C4orf48	7.94209	8.20346	8.07501
C4orf51	5.53794	5.77552	5.33786
C4orf54	4.58539	5.08269	5.02309
C5	5.82195	5.80634	6.04446
C5orf24	10.6127	10.5696	10.3307
C5orf34	8.93012	8.99089	9.17236
C5orf49	6.20435	6.0243	4.58539
C5orf51	11.1852	11.221	11.8458
C5orf58	5.16636	4.58539	4.58539
C5orf63	7.42558	7.68354	6.92117
C6H5orf15	11.2509	11.2951	11.3765
C6H5orf22	8.18329	8.16995	8.2177
C6orf132	10.1961	10.0829	9.05019
C6orf136	8.61766	8.85952	8.81661
C6orf223	6.95731	6.91929	6.79082
C6orf52	7.78791	7.78882	8.07501
C6orf62	12.1586	12.1567	12.3104
C6orf89	10.266	10.3631	10.4342
C7	6.54106	6.50191	6.72847
C7orf25	7.53122	7.55483	7.64304
C7orf26	9.22758	9.25218	9.54386
C7orf50	10.1542	10.107	10.3978
C7orf61	6.1146	6.18469	6.62895
C8B	4.99758	5.391	5.50196
C8orf33	8.61402	8.4897	8.58863
C8orf34	4.58539	4.58539	4.58539
C8orf37	8.57334	8.65754	8.15099
C8orf76	7.44236	7.4213	7.19485
C8orf82	9.31297	9.31452	9.72954
C8orf88	8.90653	8.92956	8.11058
C8orf89	5.16636	4.9921	4.58539
C9	5.53794	5.56594	5.39666
C9orf116	5.57873	5.52564	5.9569
C9orf131	5.7586	5.89349	5.9569
C9orf135	6.45641	6.41687	6.50213
C9orf152	5.23386	5.15869	5.12045
C9orf24	5.49505	5.08269	5.12045
C9orf50	7.14574	7.34504	7.07726
C9orf57	5.29458	5.22533	5.02309
C9orf64	7.91257	7.96164	8.2068
C9orf72	10.5712	10.5476	10.937
C9orf78	10.6957	10.6919	10.4721
C9orf85	8.36797	8.31271	8.66608
CA11	7.99372	7.9044	7.74523
CA12	11.867	11.9134	11.7257
CA13	7.35634	7.25506	7.39377
CA14	5.29458	5.22533	5.6792
CA2	9.78774	9.88165	5.50196
CA3	7.45068	7.59179	5.27357
CA5A	8.02712	8.10046	8.33243
CA5B	7.89456	8.00582	7.96908
CA8	7.29276	7.6135	5.39666
CA9	12.1857	12.1242	11.2142
CAAP1	8.26937	8.34734	8.38168
CAB39	11.2509	11.2901	10.6254
CAB39L	8.72619	8.76369	9.08617
CABCOCO1	5.57873	5.77552	5.54981
CABIN1	10.9601	10.915	11.0489
CABLES2	8.24597	8.07997	8.18474
CABP4	6.68048	6.68527	5.59509
CABP5	5.99134	5.83623	5.89429
CABP7	5.23386	5.15869	5.20206
CABYR	7.7616	7.77608	7.5061
CACFD1	7.31123	7.28268	7.61005
CACHD1	6.81957	6.76799	5.89429
CACNA1A	7.62942	7.72395	7.18354
CACNA1B	5.08936	5.08269	4.89548
CACNA1C	5.6908	5.60442	5.33786
CACNA1D	5.88153	6.18469	5.82765
CACNA1E	5.29458	5.391	5.02309
CACNA1F	7.06033	7.37093	7.38399
CACNA1G	5.82195	5.60442	5.20206
CACNA1H	11.3149	11.1905	10.9614
CACNA1I	7.24549	7.02244	8.42929
CACNA2D1	9.89334	9.96584	9.45042
CACNA2D2	5.65497	5.7108	5.59509
CACNA2D3	7.21632	7.20776	6.38219
CACNA2D4	6.45641	6.45159	6.29516
CACNB1	7.06033	7.11826	7.57625
CACNB2	5.7253	5.64128	5.4511
CACNB3	10.2775	10.2147	10.4777
CACNG2	5.23386	5.08269	5.20206
CACNG3	5.08936	4.9921	5.71852
CACNG7	5.35015	5.15869	4.58539
CACTIN	9.38508	9.24762	9.42023
CACUL1	9.09829	8.9037	9.20816
CACYBP	10.2178	10.2287	10.7132
CAD	11.1543	11.1088	11.1758
CADM1	6.22574	6.34435	5.50196
CADM2	7.49153	7.69036	4.89548
CADM3	8.03262	8.25457	7.29267
CADM4	10.661	10.5669	10.0643
CADPS	7.8328	7.83864	4.89548
CADPS2	9.38508	9.40529	9.15835
CALB1	5.40163	5.43852	5.4511
CALB2	7.50754	7.56973	5.20206
CALCOCO1	10.6793	10.6751	10.7293
CALCOCO2	10.823	10.8765	10.581
CALCR	4.58539	5.28528	5.79261
CALCRL	7.32945	7.28268	7.5061
CALD1	12.433	12.3948	13.1681
CALHM2	7.24549	7.07651	7.31349
CALHM5	4.99758	5.22533	5.12045
CALM1	12.2977	12.3217	12.8427
CALM2	13.2721	13.3361	13.363
CALM3	12.6941	12.68	12.5025
CALML4	5.93786	5.74371	5.6792
CALML6	5.96493	5.86526	6.07215
CALR	14.3778	14.4273	14.8658
CALU	14.3691	14.4589	14.8943
CALY	6.40272	6.48536	5.89429
CAMK1	8.87345	9.00987	9.63767
CAMK1D	6.09101	6.18469	5.33786
CAMK2A	10.5448	10.5015	7.87548
CAMK2B	5.08936	5.08269	5.33786
CAMK2D	11.9876	11.9998	11.288
CAMK2G	9.47192	9.51741	9.89905
CAMK2N1	10.4194	10.5651	10.1907
CAMK2N2	5.49505	5.43852	5.4511
CAMK4	5.08936	4.9921	5.12045
CAMKK1	9.16935	9.03391	9.72385
CAMKK2	9.59492	9.55477	10.3195
CAMKMT	5.65497	5.77552	5.12045
CAMLG	9.658	9.76061	9.82301
CAMSAP1	10.1034	10.0931	10.3444
CAMSAP2	10.929	10.9727	11.0252
CAMSAP3	5.44975	5.43852	5.12045
CAMTA1	8.00494	7.84475	8.09291
CAMTA2	10.8579	10.7789	11.1257
CAND1	11.8559	11.8648	12.079
CAND2	7.64393	7.53218	6.57615
CANT1	10.7783	10.771	10.6635
CANX	13.2847	13.3575	13.6716
CAP1	12.6121	12.7045	13.0053
CAP2	7.35634	7.36236	8.84141
CAPG	11.8502	11.8917	11.9355
CAPN1	11.8382	11.7105	11.882
CAPN10	9.39992	9.32538	9.71813
CAPN11	4.87734	5.15869	6.48293
CAPN12	7.56218	7.80771	8.28142
CAPN15	10.3447	10.3204	10.5577
CAPN2	13.5002	13.5326	13.5249
CAPN3	6.20435	6.32552	6.87913
CAPN5	11.168	11.0854	9.40844
CAPN7	9.88584	9.95331	9.91078
CAPN8	5.16636	5.22533	4.89548
CAPN9	4.87734	4.58539	4.58539
CAPRIN1	12.6445	12.7072	12.6458
CAPRIN2	10.1667	10.0944	10.4237
CAPS	8.69552	8.68482	9.18624
CAPS2	6.90886	6.95456	5.92606
CAPSL	5.44975	5.77552	4.89548
CAPZA1	12.0389	11.9998	12.1457
CAPZA2	11.4131	11.4497	11.3825
CAPZB	12.1331	12.1353	12.387
CARD10	8.65003	8.69827	8.09291
CARD11	10.6236	10.5985	10.7045
CARD14	5.6908	5.60442	5.20206
CARD17	5.65497	5.67669	4.58539
CARD19	10.5514	10.3943	10.5351
CARD6	9.26975	9.32104	9.93397
CARD9	7.35634	7.25506	7.41314
CARF	8.51594	8.52034	8.16233
CARHSP1	10.7094	10.6894	11.5606
CARM1	11.0833	11.1213	11.4093
CARMIL1	9.86155	9.83079	9.86843
CARMIL2	6.80631	6.67095	7.0399
CARMIL3	5.61767	5.28528	5.86151
CARNMT1	9.77317	9.83232	10.0688
CARNS1	9.18167	9.00447	7.76031
CARS1	10.3942	10.3882	10.8776
CARS2	8.3723	8.2817	8.8761
CARTPT	5.08936	5.22533	5.39666
CASC1	5.40163	5.391	5.20206
CASC3	11.131	11.12	11.117
CASC4	11.6477	11.731	11.8006
CASD1	8.74627	8.78589	8.67004
CASK	10.1851	10.1601	9.90577
CASKIN1	6.20435	6.04866	5.4511
CASKIN2	10.1085	9.89627	10.0777
CASP10	6.32726	6.56601	6.22547
CASP12	9.22995	9.32104	9.60088
CASP14	4.87734	4.58539	4.58539
CASP2	8.38519	8.28617	8.67004
CASP3	10.1085	10.1817	10.3858
CASP4	10.7824	10.7899	10.9774
CASP5	6.57338	6.45159	5.27357
CASP6	8.62853	8.63673	8.74332
CASP7	8.82392	8.66783	8.51999
CASP8	9.16935	9.02594	8.88634
CASP8AP2	9.08784	9.08337	9.12415
CASP9	9.04529	9.10117	8.89652
CASQ1	4.87734	4.87345	5.02309
CASQ2	6.40272	6.22667	5.98688
CASR	6.01712	5.7108	5.75627
CASS4	6.65078	6.93115	6.61159
CAST	12.2279	12.2347	12.2437
CASTOR1	8.26472	8.11564	7.85459
CASZ1	7.10371	7.14875	6.24916
CAT	9.48987	9.5306	8.96899
CATIP	6.06692	6.0243	5.79261
CATSPER3	4.99758	5.391	4.89548
CATSPERE	7.78791	7.6135	7.63487
CATSPERG	8.81444	8.77007	8.49338
CAV1	11.4058	11.4044	11.0527
CAV2	12.0053	11.9756	11.5467
CAVIN1	13.248	13.2513	13.5625
CAVIN2	9.61868	9.29257	10.0401
CAVIN3	10.4735	10.4976	10.6978
CAVIN4	6.09101	6.32552	6.01605
CBARP	9.00976	8.96334	8.78775
CBFA2T2	9.07732	9.03919	9.35295
CBFB	10.8747	10.8816	10.7941
CBL	8.88255	8.97718	9.84939
CBLB	8.72619	8.73135	9.3725
CBLC	7.6367	7.74372	9.18624
CBLL1	9.51345	9.54181	9.66961
CBLN1	6.09101	5.83623	10.6496
CBLN2	5.44975	5.28528	4.58539
CBLN3	6.47381	6.41687	5.9569
CBR1	11.4649	11.3998	12.2774
CBR3	6.22574	6.16312	7.17213
CBR4	7.53122	7.64194	7.82624
CBS	6.47381	6.45159	6.46343
CBX1	9.9303	10.0401	9.87871
CBX2	7.84537	7.84475	7.65926
CBX4	9.31073	9.37427	9.97767
CBX5	9.84306	9.95191	9.54386
CBX6	12.5769	12.5917	11.8104
CBX7	9.37224	9.37427	9.06829
CBX8	7.434	7.25506	8.03852
CBY3	7.06033	7.15876	6.9073
CC2D1A	9.73523	9.66649	9.83889
CC2D1B	10.4048	10.4026	10.2043
CC2D2A	8.07047	7.9044	8.13381
CCAR1	10.728	10.6911	10.8351
CCAR2	11.1278	11.0518	10.9622
CCBE1	8.31053	8.33445	9.12991
CCDC102A	9.58197	9.61967	8.63398
CCDC103	5.88153	5.77552	5.33786
CCDC105	4.58539	4.58539	4.58539
CCDC106	8.24597	8.29063	8.4479
CCDC107	9.23233	9.23846	9.55245
CCDC110	6.28768	6.18469	7.0399
CCDC112	7.42558	7.37093	7.81186
CCDC113	6.26739	6.3064	6.50213
CCDC114	5.99134	6.04866	6.09918
CCDC115	10.5917	10.5623	10.3798
CCDC117	10.2567	10.1757	10.6556
CCDC12	8.99586	9.01793	9.1385
CCDC120	8.198	8.08512	7.99473
CCDC121	6.66571	6.71343	6.27238
CCDC122	8.0864	8.08512	7.64304
CCDC124	10.2889	10.239	10.2967
CCDC126	7.32945	7.49358	7.9626
CCDC127	8.7985	8.78589	8.80586
CCDC130	9.55571	9.39503	9.83009
CCDC134	7.46717	7.73716	7.78263
CCDC136	6.28768	6.24711	6.46343
CCDC138	6.63567	6.80747	6.57615
CCDC14	8.42319	8.43847	8.7694
CCDC141	5.35015	5.64128	7.14902
CCDC142	8.07047	7.97281	8.02614
CCDC146	5.40163	5.28528	5.27357
CCDC148	5.44975	5.43852	5.20206
CCDC149	8.78238	8.92671	9.55886
CCDC15	5.96493	5.94775	6.01605
CCDC150	6.34657	6.45159	6.48293
CCDC151	8.41063	8.44247	7.38399
CCDC152	8.39797	8.50893	8.51559
CCDC153	5.85217	5.80634	5.71852
CCDC154	5.16636	5.391	5.86151
CCDC157	7.6367	7.6135	7.334
CCDC158	5.61767	5.34016	5.50196
CCDC159	7.74154	7.39635	7.4604
CCDC163	5.53794	5.60442	5.50196
CCDC167	8.198	8.09537	8.38652
CCDC168	6.36557	6.46859	5.50196
CCDC169	5.49505	5.56594	5.86151
CCDC17	7.09299	7.15876	6.61159
CCDC170	4.87734	4.9921	5.59509
CCDC171	6.26739	6.3064	6.12557
CCDC173	6.52458	6.41687	6.22547
CCDC174	8.88858	9.04446	8.84491
CCDC178	5.91007	5.67669	5.71852
CCDC18	7.42558	7.28268	7.58478
CCDC180	5.61767	5.86526	5.39666
CCDC181	7.8328	7.92182	7.44169
CCDC183	7.39139	7.02244	7.23919
CCDC184	4.99758	4.9921	4.58539
CCDC186	10.5675	10.4774	10.5078
CCDC188	5.6908	5.92097	4.89548
CCDC189	7.52337	7.65594	6.82092
CCDC191	7.09299	6.80747	6.07215
CCDC192	4.99758	4.87345	5.12045
CCDC196	5.08936	5.08269	4.89548
CCDC198	5.23386	5.15869	5.02309
CCDC200	6.45641	6.32552	6.61159
CCDC22	9.4958	9.26125	9.50898
CCDC24	6.96916	6.75457	5.92606
CCDC27	5.35015	5.08269	5.20206
CCDC28A	7.29276	7.55483	7.39377
CCDC28B	6.85858	6.58154	6.62895
CCDC3	5.08936	4.87345	4.89548
CCDC30	7.14574	7.02244	6.07215
CCDC32	8.37661	8.21289	8.31732
CCDC34	8.30602	8.57972	8.28661
CCDC36	6.22574	6.59688	7.30312
CCDC38	5.49505	5.56594	4.89548
CCDC39	6.43877	6.46859	6.42348
CCDC40	7.07131	6.85834	6.79082
CCDC43	9.10607	9.26577	9.1442
CCDC47	11.3611	11.4267	11.5174
CCDC50	9.83217	9.9093	10.1657
CCDC51	8.93304	8.73788	8.99447
CCDC57	7.93623	7.91023	8.05688
CCDC58	7.40859	7.75676	7.65117
CCDC59	8.81444	8.70161	9.0226
CCDC6	10.1766	10.0868	10.9088
CCDC60	5.16636	4.87345	5.33786
CCDC61	7.94792	7.77608	8.2068
CCDC62	5.35015	5.34016	5.27357
CCDC65	6.22574	6.46859	6.86482
CCDC66	8.62129	8.50893	8.49338
CCDC68	7.20646	7.22687	6.85035
CCDC69	10.3447	10.3788	10.8343
CCDC7	5.88153	5.80634	5.50196
CCDC71	8.58455	8.58335	8.41044
CCDC77	7.56218	7.53977	7.78263
CCDC78	7.98807	7.9044	7.75279
CCDC8	9.2036	9.25672	9.04105
CCDC80	11.7591	11.7592	12.1661
CCDC82	10.2695	10.2182	10.5545
CCDC83	5.7586	6.04866	5.59509
CCDC85B	10.9224	11.0381	11.1478
CCDC86	8.27862	8.16023	8.73578
CCDC88A	11.4215	11.4611	11.5999
CCDC88B	7.28344	7.15876	6.79082
CCDC88C	9.91711	9.83384	8.65812
CCDC89	4.87734	5.08269	5.12045
CCDC9	9.4958	9.47322	9.75767
CCDC90B	9.85234	9.86687	9.62348
CCDC91	8.65358	8.75728	8.081
CCDC92	9.4679	9.34684	9.73898
CCDC93	9.52703	9.57855	9.81946
CCDC97	9.87223	10.0189	9.90073
CCDC9B	8.128	8.04338	8.07501
CCER2	5.79078	5.391	5.50196
CCHCR1	8.72281	8.57608	8.57178
CCKAR	5.23386	5.15869	4.89548
CCKBR	6.1146	5.80634	6.04446
CCL1	4.87734	5.08269	4.58539
CCL11	10.3921	10.6451	10.1754
CCL13	7.13535	7.41303	7.55904
CCL18	4.58539	4.58539	4.58539
CCL2	11.3065	11.3859	10.9853
CCL21	8.43563	8.42232	6.96193
CCL22	6.88396	6.8458	7.14902
CCL24	4.58539	5.08269	5.20206
CCL25	6.1377	5.83623	6.01605
CCL26	4.58539	4.58539	4.58539
CCL27	6.66571	6.67095	6.44361
CCL28	5.61767	5.60442	5.50196
CCL5	7.93623	7.80771	7.4604
CCL7	7.40859	7.58447	7.79732
CCL8	4.87734	4.58539	4.89548
CCM2	10.6575	10.555	10.7777
CCM2L	5.40163	5.28528	4.58539
CCN1	13.359	13.3817	14.1175
CCN2	10.7579	10.7102	11.7988
CCN3	7.78791	7.65594	7.52397
CCN4	10.541	10.5586	10.412
CCN5	8.14329	8.00037	5.71852
CCNA1	7.93623	7.80771	7.17213
CCNA2	10.4553	10.4259	10.2915
CCNB1	10.3964	10.3757	10.2722
CCNB1IP1	7.29276	7.11826	7.34415
CCNB2	9.28811	9.26802	9.12415
CCNB3	5.93786	5.92097	5.98688
CCNC	9.91711	9.97137	10.0822
CCND1	15.4795	15.4563	15.3851
CCND3	10.2142	10.264	10.0385
CCNDBP1	9.83996	9.87132	9.71622
CCNE1	9.15691	9.18701	9.38217
CCNE2	6.32726	6.67095	6.31751
CCNF	9.13679	8.95217	8.83083
CCNG1	13.2841	13.3231	13.052
CCNG2	10.661	10.6434	10.9419
CCNH	10.0799	10.0493	9.81232
CCNI	11.8609	11.9797	12.2361
CCNI2	5.23386	4.87345	4.58539
CCNJ	8.81127	8.69827	8.83437
CCNJL	5.23386	5.15869	4.89548
CCNK	9.16439	9.30359	9.5884
CCNL1	10.6802	10.6657	10.9386
CCNL2	11.1907	11.1756	11.326
CCNO	6.22574	5.89349	6.1766
CCNQ	8.95333	8.85952	9.1807
CCNT1	10.307	10.4229	10.3858
CCNT2	10.0786	10.2042	10.2825
CCNY	9.63847	9.70687	9.79795
CCNYL2	9.24413	9.31234	7.40349
CCP110	8.81761	8.88325	8.30716
CCPG1	11.1297	11.1774	11.2074
CCR10	6.75187	6.741	7.08949
CCR3	5.82195	5.97388	5.02309
CCR5	7.26459	6.98893	6.79082
CCR6	5.53794	5.94775	5.75627
CCR7	5.29458	5.08269	4.58539
CCRL2	5.23386	5.22533	5.50196
CCS	8.49628	8.42232	8.87267
CCSAP	9.5576	9.6055	9.94053
CCSER1	6.28768	6.28696	6.09918
CCSER2	10.3868	10.4419	10.843
CCT2	11.6583	11.6375	11.6311
CCT3	11.8008	11.8006	11.7715
CCT4	11.566	11.5835	11.7143
CCT5	11.326	11.2868	11.1855
CCT6B	7.04927	7.10794	7.0399
CCT7	11.8628	11.8454	11.7856
CCT8	12.069	12.1014	12.1783
CD101	4.99758	4.87345	4.58539
CD109	10.5467	10.6216	10.8245
CD14	6.45641	6.28696	6.40301
CD151	13.0118	12.9428	13.1787
CD160	5.53794	5.80634	5.75627
CD163	5.79078	6.14113	7.19485
CD163L1	5.57873	5.86526	6.71241
CD164	12.9049	12.9389	12.8538
CD177	5.23386	5.08269	5.20206
CD19	6.63567	6.75457	6.79082
CD1A	5.65497	5.64128	4.89548
CD1D	9.99033	10.0545	9.76876
CD200	10.6272	10.6163	8.57601
CD209	6.58924	6.67095	6.69614
CD22	7.01552	7.02244	6.53968
CD247	5.35015	5.64128	5.20206
CD248	7.98807	7.96164	7.62664
CD27	5.23386	5.34016	5.50196
CD274	9.76664	9.71514	9.75395
CD276	11.7195	11.6467	11.9181
CD28	6.34657	6.18469	6.36101
CD2AP	10.5796	10.5669	10.4331
CD2BP2	10.5237	10.5081	10.337
CD300E	4.58539	4.87345	4.58539
CD300H	7.78791	7.87489	7.65117
CD300LF	5.40163	4.9921	5.20206
CD302	8.76608	8.70828	8.45711
CD320	9.25116	9.20594	9.66566
CD33	5.85217	5.92097	5.98688
CD34	11.2497	11.3375	7.78999
CD36	5.49505	5.52564	5.71852
CD37	6.95731	6.83315	6.96193
CD38	7.11434	7.14875	6.82092
CD3EAP	8.04896	8.02204	8.01366
[truncated: 12,156 more rows]

## Sheet: TCs
Gene	200235E_ADSCA1	200235E_ADSCA2	200235E_ADSCA3	200235E_TSC_T1	200235E_TSC_T2	200235E_TSC_T3	TCs-1	TCs-2	TCs-3
A1BG	0.0983347	0	0	0.293906	0.365976	0.203093	0	0	0
A1CF	0.0558578	0.0542567	0	0	0	0.0602909	0	0	0
A2ML1	0.417139	0.378809	0.323443	0.597341	0.8228	0.79977	0	0.112475	0.0265182
A4GALT	1.33108	1.57525	1.54435	5.73011	5.39344	5.23891	6.50274	6.36547	6.56329
AAAS	5.83892	5.87508	5.94659	5.80471	5.71138	5.83448	5.58226	5.59245	5.69454
AACS	5.39141	5.45553	5.45012	4.44166	4.49701	5.01733	4.98281	5.00787	5.1611
AADAC	1.02152	1.29365	1.05703	0	0.0699138	0	0	0.0743164	0
AADACL2	0	0	0	0	0	0	0	0	0
AADACL3	0.0956639	0.170594	0.181306	0.184481	0.153231	0.312212	0.26378	0.30994	0.185494
AADAT	3.39256	3.22724	3.39974	2.48729	2.61211	1.4747	2.13883	2.35131	1.93458
AAGAB	5.48854	5.45473	5.52033	5.00171	5.08147	4.59363	5.58005	5.52756	5.43797
AAK1	4.10059	4.13983	4.22321	4.42312	4.23617	4.13496	3.79305	3.70561	3.71792
AAMDC	4.23298	4.24231	4.01628	4.65036	5.105	4.51979	5.03263	5.03098	5.15414
AAMP	5.88197	5.94983	5.94608	5.89358	5.94502	5.85478	5.85408	5.83621	5.91119
AANAT	0	0.151826	0.0895768	0.372776	0.276629	0.198451	0	0.335284	0
AAR2	4.09871	4.18656	4.27341	3.89162	3.99381	3.67057	4.51792	4.61193	4.47015
AARD	0	0	0	0	0	0	0	0	0
AARS1	6.13517	6.14698	6.20873	5.98095	5.92756	6.32432	6.82034	6.82668	6.80027
AARS2	3.21789	3.34918	3.41983	2.84346	2.83738	2.18338	2.90179	2.77606	2.94673
AASDH	1.92775	2.01331	1.86364	2.63213	2.78197	1.99074	2.20492	2.87687	3.12877
AASDHPPT	5.35915	5.38348	5.33263	5.2807	5.36157	5.12441	4.56859	4.67644	4.63506
AASS	3.41281	3.47821	3.43401	3.99136	3.96282	3.4943	2.33089	2.16579	2.43287
AATF	4.68625	4.62294	4.75248	3.95693	3.99478	4.10308	4.29717	4.32925	4.28766
ABAT	1.57071	1.53915	1.62959	0.934824	1.05659	1.07838	1.65034	1.60237	1.69238
ABCA1	2.15996	2.15407	2.38585	2.7244	2.71313	2.10526	3.15446	3.14576	3.28863
ABCA10	0.232405	0.189937	0.243368	1.04178	1.51648	1.02942	0.313642	0.348661	0.523497
ABCA12	0.0593082	0.0676015	0.0685387	0.206878	0.184011	0.0537995	0.119391	0.0792859	0.110393
ABCA13	0	0.0163508	0.00537699	0.519327	0.576059	0.808709	0.0791835	0.0782054	0.11819
ABCA3	0.285652	0.28519	0.266735	3.02668	2.86178	2.80782	2.09053	2.12234	2.29321
ABCA4	0.0581516	0.0274995	0.0540761	0.214237	0.200128	0.0750753	0.160701	0.0418976	0.0397982
ABCA5	0.93913	0.943116	0.870057	1.2891	1.06202	0.782838	1.35983	1.31161	1.44619
ABCA6	0.172033	0.169604	0.152309	5.135	5.18091	5.05997	2.57814	2.26699	1.69252
ABCA7	2.97368	3.03611	3.13737	3.53497	3.49897	3.65515	2.75257	2.81993	2.88151
ABCA8	0.129875	0.172531	0.18441	3.94426	3.92523	0.22296	0	0.0234257	0
ABCA9	0.296993	0.2677	0.418377	2.54576	2.5313	2.17122	0.329222	0.0520513	0.355843
ABCB10	4.24158	4.19919	4.17828	3.17108	3.0751	3.01992	4.32226	4.15896	4.24806
ABCB11	0.181877	0.178513	0.0131092	0.229662	0.307728	0.276002	0.0551151	0.046227	0.0217356
ABCB4	2.3614	2.41537	2.42168	4.59294	4.64407	5.36658	5.43868	5.47019	5.49238
ABCB5	0.774699	0.747234	0.588994	0.947508	1.24795	1.40665	0.343526	0	0.214526
ABCB6	3.66947	3.75374	3.68189	4.50967	4.55208	4.08267	4.68765	4.74811	4.73606
ABCB7	3.92485	4.01058	4.0644	4.43622	4.40898	4.26262	4.00876	4.14889	4.13406
ABCB8	3.39744	3.43038	3.50281	2.8024	2.79321	1.91079	2.55333	2.29842	2.36699
ABCB9	1.07027	1.12627	1.1457	2.0208	1.95121	1.58687	2.28278	2.37992	2.37217
ABCC1	5.04163	5.07086	5.10252	5.4347	5.43611	5.58269	5.46956	5.48658	5.56459
ABCC10	3.37174	3.44795	3.6018	3.28068	3.09827	2.91756	4.07751	4.08881	4.18619
ABCC11	0.0191439	0	0	0	0	0	0	0	0
ABCC12	0	0	0.0510338	0.0223806	0.0545471	0	0	0	0
ABCC2	0.038387	0.0558218	0.0729921	0.0600847	0.0197503	0.250754	0.196572	0.123936	0.377423
ABCC3	0.445376	0.39384	0.367014	3.81208	3.73371	2.84441	1.8704	1.7376	1.91305
ABCC4	5.09963	5.17876	5.21461	4.10988	4.1964	4.73951	3.39421	3.38653	3.47795
ABCC5	2.72559	2.71375	2.89863	3.04608	2.95819	2.27125	4.43073	4.28653	4.47728
ABCC6	0.74757	0.576261	0.658628	0.972649	0.667503	1.01659	0.356308	0.161831	0.860115
ABCC8	0	0.0278788	0	0.0352382	0	0	0.0441885	0	0
ABCC9	1.29879	1.32596	1.32414	3.05781	3.0677	3.29845	2.24602	2.36066	2.65145
ABCD2	0.198888	0.100795	0.190539	0.389517	0.57525	0.0567916	0	0.20896	0.0786495
ABCD3	4.93076	4.94599	4.91293	4.64994	4.69153	4.53276	4.51576	4.52123	4.71126
ABCD4	3.11748	3.07592	3.32893	4.29735	4.51806	3.63393	3.34689	3.33453	3.59418
ABCE1	6.2391	6.236	6.23718	5.84341	5.88103	5.82066	5.71408	5.59312	5.57485
ABCF1	6.02895	6.07779	6.16953	5.33071	5.19999	5.07077	6.09057	6.04759	6.12433
ABCF2-H2BE1	5.52568	5.55865	5.54424	3.92579	3.92035	3.6894	5.24686	5.32668	5.30984
ABCF3	4.75283	4.84918	4.76828	4.47785	4.55688	4.33703	4.81788	4.89539	5.04247
ABCG1	0.0895836	0.039968	0.0777598	0	0.119344	0.257187	0.515345	0.195079	0.211508
ABCG4	0.323142	0.214724	0.249993	0.936612	0.643028	0.78253	2.37285	2.63059	2.62065
ABCG5	0	0.142519	0.137915	0.225139	0.12044	0.0804366	0	0	0.125023
ABCG8	0.669478	0.416116	0.546052	0.8884	0.968047	1.05705	0.246605	0.12232	0.174706
ABHD1	0.22683	0.284852	0.543195	0.61154	0.706753	1.05156	0.177562	0.731689	0
ABHD10	4.2749	4.39931	4.39102	4.81326	4.78357	4.53585	4.00215	4.34555	3.43195
ABHD11	4.32241	4.33155	4.41632	4.6433	4.43506	4.30172	4.44217	4.38931	4.51275
ABHD12	7.31566	7.20957	7.07117	6.84381	7.25481	6.73186	5.92067	5.99471	5.93403
ABHD12B	0.430336	0.358709	0.681415	0.63435	0.436407	1.11952	0	0	0.11394
ABHD15	1.59325	1.26482	1.54558	2.07205	2.31901	1.12267	0.591518	0.78095	0.623052
ABHD16A	6.6587	6.64843	6.7213	4.45499	4.63809	4.93138	5.83193	5.80876	5.83137
ABHD17B	4.13628	4.19086	4.25626	4.027	4.33386	4.52085	3.99583	4.31977	4.17994
ABHD18	3.76533	3.73061	3.74493	4.57686	4.60342	4.36562	3.59331	3.04075	3.33319
ABHD2	4.87818	4.94475	5.08925	5.33532	5.18897	4.47955	5.57818	5.50883	5.6573
ABHD3	2.76411	2.52249	2.70003	3.04829	3.31248	2.52401	2.39183	2.24952	2.57137
ABHD4	6.96246	6.99929	7.04904	7.29867	7.27284	7.66531	7.95592	8.00515	8.01417
ABHD5	3.90515	3.89149	4.19835	5.35229	5.41845	5.93731	4.24357	3.94819	4.17042
ABHD6	1.98496	2.30231	2.30395	2.87774	2.80552	2.58053	3.90891	3.96578	4.08743
ABHD8	4.44395	4.40742	4.44643	5.02403	4.8858	4.60407	4.66262	4.59584	4.65771
ABI1	5.38866	5.35148	5.49321	5.21221	5.23513	4.73344	5.23973	5.19236	5.25754
ABI2	4.3927	4.82147	4.48119	4.86254	4.93438	5.1126	5.65152	5.86487	5.92027
ABI3BP	1.62647	1.7684	1.64531	2.09716	2.21115	3.58052	2.71786	2.85072	2.87218
ABITRAM	3.5862	4.02018	3.7563	4.55444	4.46129	4.28985	4.31822	4.13987	4.20546
ABL1	5.28863	5.34677	5.34322	5.10753	5.0038	5.05655	5.08163	5.14172	5.05663
ABL2	3.22363	3.3319	3.48736	4.06309	4.04192	4.31879	4.03457	3.99452	4.04594
ABLIM1	1.29573	1.13748	0.859083	1.16046	0.752598	0.0819531	0.757703	0.524041	0.587625
ABLIM2	0.214212	0.211896	0.125535	1.3608	1.00241	1.15096	0.33561	0.417202	0.367669
ABR	6.58532	6.5219	6.37621	6.10478	6.01987	6.08275	6.14831	6.14787	6.20392
ABRACL	6.52702	6.33994	6.43438	5.60531	5.82094	5.92787	5.91105	5.87918	6.07365
ABRAXAS1	3.59161	3.81176	3.71464	3.605	3.47219	3.59575	3.63077	3.74493	3.66761
ABRAXAS2	4.18935	4.1318	4.22847	4.0791	4.12312	3.8535	4.27241	4.11177	4.07366
ABT1	4.95024	4.98363	4.93274	4.53386	4.28718	4.15725	4.70412	4.7296	4.63925
ABTB1	2.71873	2.50369	2.69373	3.98422	3.91534	4.27456	2.5311	2.52629	2.94549
ABTB2	0.441841	0.699648	0.814796	2.0893	1.92218	0.256642	0.351256	0.134057	0.119412
AC000120.3	4.16123	4.14784	4.21052	4.27248	4.30006	4.2621	4.04941	4.03867	4.10076
AC001226.2	4.8212	4.86822	4.89277	4.8839	5.00222	4.76111	5.30456	5.3186	5.23081
AC004593.2	3.62958	3.7327	3.55596	5.76053	5.80059	2.34517	5.78065	5.8463	5.77447
AC004687.2	0.233369	0.202146	0.176222	1.03976	0.766649	0.210198	0.0852914	0.0534297	0.065797
AC004922.1	7.40728	7.2433	7.23843	6.88299	6.94431	6.87722	6.46291	6.44648	6.54037
AC004997.1	4.47512	4.44744	4.4832	4.64609	4.56304	4.92999	5.24442	5.23203	5.17242
AC005154.5	1.82682	2.08007	1.70943	4.09824	4.22768	3.36928	3.04122	3.07021	2.60749
AC005192.1	5.36748	5.3674	5.44649	4.82541	4.77674	4.78407	5.39116	5.3178	5.25498
AC005520.1	4.31533	4.43908	4.56499	3.38282	3.3465	3.36387	4.94722	4.77473	4.8507
AC006030.1	5.75611	5.79088	5.89875	5.36333	5.28188	5.85526	6.68796	6.71522	6.71236
AC006059.2	0.193098	0.215948	0.243541	0.123085	0.274579	0.0369182	0.137768	0.172617	0.056743
AC007325.1	0.0765523	0.0734611	0.0725271	0.0812442	0	0	0.193402	0.0880086	0
AC007325.2	0.620976	0.197869	0.285084	1.19636	1.08556	0.1161	0.156851	0.0689885	0.195251
AC007325.4	4.92206	4.76469	4.77017	5.02705	4.79014	5.02917	5.72046	5.88726	5.86063
AC008758.5	2.56866	2.54796	2.59768	1.55297	1.64933	1.80499	2.20672	2.23585	2.20834
AC008770.1	0.970594	0.97969	1.14794	0.771965	0.87597	0.883798	0.246108	0.34042	0.509548
AC009690.1	6.37759	6.47769	6.48308	7.03798	7.05317	6.94106	7.13643	7.07433	7.108
AC009690.3	0.0251819	0.247015	0.176133	0.204396	0.22373	0.0274273	0	0	0
AC009879.3	0.340742	0.517536	0.298841	0.959421	1.0049	0.56949	0.384069	0.118192	0.0849813
AC010327.2	5.57409	5.46295	5.52727	4.33081	4.20297	4.47779	2.29478	1.85839	2.50738
AC010422.3	4.24337	4.15902	4.30951	5.29817	5.09912	5.18022	4.29507	4.18387	4.19347
AC010531.1	2.27449	2.08285	2.02746	1.51584	1.60014	1.85376	0.594776	0.609313	0.151368
AC010547.4	3.26134	2.05493	2.01488	1.27976	2.83573	1.45631	2.09737	2.8925	1.86854
AC010616.1	0.0395736	0.0431261	0.0215352	0.234775	0.133565	0.132166	0.065269	0.333107	0.277704
AC011005.1	7.2884	7.22581	7.26019	7.6071	7.59766	7.89742	7.08174	7.04131	7.04546
AC011462.1	4.09211	4.13029	4.14084	5.31531	5.06319	4.32077	3.42027	3.32707	3.31383
AC011473.4	0	0	0.0543178	0	0	0	0	0	0
AC011511.1	4.91409	4.9383	4.92958	4.55547	4.46057	4.46763	5.75289	5.62509	5.66303
AC011511.4	4.8753	4.87164	4.90918	4.27654	4.21908	4.02292	3.90853	4.14935	4.06522
AC012184.2	4.95289	4.97828	5.13297	4.18992	4.28328	3.93403	5.44513	5.49293	5.58355
AC012213.5	5.68765	5.74048	5.66711	4.95088	4.89039	5.06245	4.89892	5.01998	4.51224
AC012254.6	0	0.0404534	0	0	0.0437812	0	0	0.0602383	0
AC013470.2	0	0	0	0	0	0	0	0	0
AC013717.1	4.67853	4.60398	4.52357	5.7759	5.91437	5.82559	4.28466	4.59222	4.22784
AC018362.3	3.76278	3.84986	3.72922	3.88354	3.96301	4.29558	3.93646	3.96217	3.97551
AC021087.5	6.73117	6.74756	6.68796	7.01838	6.91736	6.89717	6.89881	6.76075	6.85589
AC021660.3	5.2297	5.22146	5.19611	4.86262	5.01365	4.65694	4.73811	4.69024	4.65266
AC022150.4	3.24766	3.19625	3.29488	2.7434	2.79747	2.47655	2.82363	2.63523	2.64253
AC022384.1	4.07857	4.15341	4.18156	3.37959	3.45009	3.26726	3.88589	3.98341	3.96068
AC022400.5	4.12051	4.09206	4.20654	3.67478	3.76769	3.75557	3.89526	3.96378	3.95875
AC022414.1	0.350584	0.192176	0.168497	1.66191	1.75379	0.571319	3.04995	3.06353	3.31889
AC022826.2	3.6577	4.14615	4.24616	4.58745	4.18125	4.68953	4.69456	4.48977	4.52119
AC023055.1	4.09506	4.18583	4.19231	4.23113	4.26027	4.26441	4.41683	4.46877	4.47856
AC048338.1	3.94005	3.86375	3.94974	4.28047	4.1614	4.66728	4.42222	4.31539	4.50252
AC068533.4	4.77764	4.97618	4.86496	4.9469	4.79013	5.06846	5.91556	5.77909	5.98864
AC068547.1	0	0.0869671	0.278989	0.181096	0.0904212	0.185075	0.943186	0.701935	0.413047
AC068775.1	2.37232	1.89172	2.1427	3.83138	3.31015	0.980871	0	0.0467942	0
AC079594.1	5.13962	5.39194	5.12513	4.34248	4.12252	4.12753	2.89953	2.31606	2.58602
AC084337.2	5.96976	6.05097	5.96104	6.40486	6.09295	6.2495	5.7018	5.75533	5.63615
AC087721.2	6.4654	6.50708	6.50888	5.41781	5.47061	4.8624	0.863793	1.11195	0.389595
AC090227.2	0.105803	0.0522517	0.0391201	1.21765	1.23237	0.114123	0.037714	0.01591	0.0663262
AC090517.4	5.50525	5.27926	5.09254	5.41682	5.47587	4.8958	4.94429	5.25706	5.15829
AC090527.2	5.20655	5.17328	5.19037	6.20964	6.04222	6.41469	5.84364	5.90333	5.90655
AC091167.7	2.71461	2.83857	2.61104	2.90823	3.08746	2.98395	1.88392	2.06021	2.07364
AC091959.1	3.75109	3.83351	3.74007	3.47763	3.45555	3.65651	3.3473	3.25402	3.22052
AC092042.3	5.18629	5.0916	5.28383	2.92598	3.39346	2.24692	3.63601	3.53748	3.18199
AC092718.7	0	0	0	0	0	0	0	0	0
AC092835.1	0.972116	1.06234	1.3922	1.1193	1.09558	0.909136	0.880323	0.93222	1.03326
AC093525.2	2.97376	3.09895	3.15766	3.15063	3.16116	2.71714	3.08745	3.02328	3.00075
AC093884.1	4.44786	4.52822	4.62439	4.9001	4.86788	4.79685	4.45089	4.44933	4.42498
AC096887.1	4.05153	4.178	4.1342	4.25381	4.32372	4.22863	3.86585	3.79341	3.8241
AC097634.4	4.653	4.73268	4.73329	3.11573	3.20942	3.20533	4.08817	3.9323	4.13654
AC097637.1	0.0467173	0.0338691	0.0672257	0	0.0363767	0	0.0372557	0	0.0680159
AC098588.2	1.96207	2.4607	2.13923	3.25207	3.47836	3.43508	1.17485	0.432983	0
AC098650.1	0.549105	0.450775	0.811075	0.959809	0.431683	0.421908	0.845944	0.367504	0.430306
AC104389.5	5.86971	5.83928	5.9329	5.52273	5.52081	5.59066	5.93745	5.89997	5.84237
AC104452.1	2.43719	2.43933	2.66192	4.44418	4.52192	4.25592	4.1991	4.3346	4.44869
AC105052.3	8.60718	8.46911	8.54516	8.04581	8.16266	8.08298	9.25971	9.08562	9.24975
AC106886.5	4.0448	4.11459	4.23669	3.93153	3.94075	3.76328	3.96417	4.01779	4.07722
AC108488.2	4.68211	4.75607	4.81311	4.1298	4.21501	4.29957	4.62845	4.65648	4.65204
AC109583.1	0	0	0	0.678295	0.399716	0.181054	0	0	0
AC112128.1	2.78128	2.67714	2.8697	3.14127	3.07856	2.6839	2.86713	2.91147	2.87067
AC117378.1	5.18759	5.08817	4.96136	3.47166	3.40256	3.12599	1.12433	1.4215	1.42405
AC117457.1	0	0.0534047	0	0.441536	0.389157	1.05424	0	0.37435	0
AC119674.2	6.44275	6.45887	6.53879	5.41965	5.4937	4.28376	4.71229	4.76038	4.80876
AC129492.3	3.99353	4.43269	4.51482	5.71219	5.61839	5.1884	4.27093	4.93422	4.87477
AC131160.1	5.27668	5.20749	5.24305	5.0638	5.10697	4.92176	4.67485	4.8182	4.79393
AC134669.1	2.73215	2.54601	2.31967	4.83123	5.05016	5.28076	4.83334	5.07165	4.90056
AC136475.9	5.8806	5.84493	5.90991	10.7283	10.7701	9.54427	6.54159	6.62913	6.73045
AC138696.1	2.52511	2.5064	2.57993	2.76125	2.77029	2.28826	0.435556	0.944754	0.916926
AC138811.2	8.34932	8.35476	8.34105	7.81066	7.84966	7.75411	5.73227	5.79391	5.7093
AC140504.1	2.3716	2.28666	2.09414	3.54812	3.70117	1.8407	1.45934	1.44545	1.21217
AC144573.1	0	0	0.0538356	0.163479	0.0583539	0.147651	0	0	0
AC233723.1	4.86863	4.12492	4.36002	3.4684	1.90405	4.54528	0	0.794125	1.72023
AC243547.3	5.61867	5.47415	5.57675	5.55993	5.55777	5.46553	5.23881	5.12196	5.29559
ACAA1	4.79497	4.8371	4.79091	5.17801	5.1628	4.78335	4.85858	5.07857	5.19626
ACAA2	5.33304	5.28769	5.42002	5.1028	5.17803	4.86811	5.50024	5.21614	5.28361
ACACA	3.26656	3.39773	3.48378	4.33316	4.3722	4.3269	3.05761	2.94489	3.42971
ACACB	2.28775	1.92872	2.10574	2.37927	2.11345	2.02451	4.28067	3.96577	3.78781
ACAD10	6.97292	6.89256	6.93734	6.95592	6.96027	7.32086	6.90826	6.76158	6.73239
ACAD11	3.69625	3.84924	3.85878	4.54245	4.51458	4.44088	4.66315	4.71093	4.71349
ACAD8	2.51476	2.46772	2.54694	2.44919	2.53947	2.6972	3.15634	3.08194	2.93791
ACAD9	5.13828	5.29993	5.27823	4.21046	4.19614	4.0014	5.01865	4.78803	4.93756
ACADM	6.19643	6.23144	6.27378	5.89198	5.86227	6.11131	8.1167	8.05893	7.8991
ACADS	3.52245	3.60855	3.54941	4.00646	3.85121	3.84353	3.18559	3.07305	3.08488
ACADSB	4.44869	4.45557	4.42579	5.06313	5.13507	4.8769	4.16223	4.03767	4.00377
ACADVL	5.87039	5.86179	5.99457	6.32347	6.341	6.08646	6.30547	6.33475	6.44783
ACAN	0.0124242	0.0120065	0.0238217	0.0521084	0.0254357	0.0267009	5.85824	5.87136	5.98654
ACAP1	1.32285	1.96377	1.86026	3.64514	3.79044	0.478639	0.397791	0.0759981	0.255701
ACAP2	4.50491	4.52081	4.55594	4.40505	4.33486	4.34359	4.5323	4.30945	4.4996
ACAT1	4.88506	4.88807	4.80096	5.56011	5.56348	5.6008	5.77753	5.76968	5.72317
ACAT2	6.91967	6.91544	7.17945	6.62339	6.34698	6.9758	3.90778	3.90263	3.67963
ACBD3	5.26776	5.34887	5.30376	6.01022	6.05137	6.05721	5.17368	5.14324	5.074
ACBD4	1.62854	1.69284	1.90244	3.08892	3.07453	3.02277	3.13786	2.95302	3.08245
ACBD5	3.99592	4.01162	4.12535	4.60664	4.4425	4.5246	4.59017	4.3813	4.57324
ACBD6	4.47222	4.39628	4.37257	4.064	3.90131	4.17527	5.00204	4.81838	4.74841
ACBD7	1.8529	0.885298	0	0.917714	0	0	0	0	0
ACCSL	0	0	0	0.253719	0.142118	0.121397	0	0.0324126	0
ACD	2.91482	2.94817	3.00166	3.38622	3.5639	3.40695	1.62401	2.01868	2.05444
ACE	1.54841	1.49772	1.50191	1.89644	1.95999	1.68225	0.370996	0.532889	0.723859
ACE2	0.214799	0.186158	0.229979	0.0883126	0.0292507	0.120701	3.17364	3.06311	3.10211
ACER1	0.829898	0.995215	1.15765	1.60005	2.05698	1.68617	0.608465	0.782742	0.882387
ACER2	1.2898	1.46294	1.40083	2.8788	2.6204	2.04958	2.36381	2.48249	2.61701
ACER3	4.24033	4.25278	4.39131	3.40846	3.42983	3.7705	4.15463	4.29159	4.07885
ACHE	0.130505	0.10762	0.107577	0.549689	0.417675	0.352641	1.77871	1.85346	1.67249
ACIN1	5.88016	5.86227	5.93406	5.60833	5.53615	5.60837	5.72699	5.81016	5.85561
ACKR2	0.464325	0.286156	0.279106	0.110904	0.299981	0	0	0.22685	0
ACKR3	6.13943	6.18598	6.12269	1.48159	1.00184	1.86473	1.71717	1.97161	1.6349
ACKR4	6.16974	6.12831	6.21054	4.6622	4.76327	4.23797	6.7012	6.72972	6.78594
ACLY	7.43927	7.48718	7.53972	6.66806	6.64345	6.78977	6.0344	6.06435	6.15035
ACMSD	0.0882597	0.0858366	0.161447	0.0883194	0	0	0	0	0
ACO1	5.89118	5.90636	5.96715	6.39411	6.38818	6.26293	5.24421	5.24669	5.27813
ACO2	6.47558	6.45345	6.46696	6.73829	6.64396	6.76604	6.95811	7.01152	7.0501
ACOD1	0.316563	0.416858	0.220688	0.392397	0.563895	0.146293	0	0.110315	0.053224
ACOT12	0	0.19883	0.0512148	0	0	0.057916	0	0.157173	0
ACOT13	4.1312	4.38721	4.21684	4.08232	3.83143	5.03445	4.96829	4.63163	4.58861
ACOT6	3.75184	3.44643	3.4849	5.03282	4.98383	5.27682	5.84385	5.71912	5.89091
ACOT7	5.46999	5.4902	5.36655	4.22066	4.01143	3.94216	5.02525	4.95897	4.82648
ACOT8	4.64212	4.66007	4.51561	4.97368	4.6184	4.57196	4.4955	4.56051	4.64962
ACOT9	5.49091	5.45204	5.54033	4.9019	4.74443	5.49932	6.04021	6.21228	5.86161
ACOX2	1.9194	2.10787	2.02093	2.69889	2.37866	2.05274	2.98563	2.54525	2.65608
ACOX3	3.32091	3.20923	3.1002	3.69115	3.63371	3.1045	3.7439	3.5758	3.49155
ACOXL	0	0	0.140029	0	0	0	0	0	0
ACP2	5.23964	5.22419	5.43432	4.42394	4.26766	4.54049	6.28832	6.23235	6.3475
ACP3	1.45278	1.22626	0.860593	1.33781	1.20615	0.891012	0.12804	0	0
ACP5	1.47811	1.51861	1.44582	0.58413	0.617475	0.292637	0.64107	0.879678	1.01964
ACP6	4.36377	4.39519	4.56117	4.61245	4.50232	3.84892	3.44701	3.57583	3.5891
ACP7	1.51814	1.24553	1.31596	2.83785	3.00578	4.18412	1.76345	1.63965	1.77779
ACR	0.171717	0	0	0.063155	0.0607004	0.292653	0	0	0
ACRBP	0.0557746	0.0539218	0.201259	0.140501	0.220112	0.0965817	0.140645	0	0
ACRV1	0.221735	0.340844	0	0	0.28006	0	0	0	0
ACSBG1	0.53936	0.556997	0.586598	0.353126	0.422608	0.379617	0.0355043	0.030014	0.0847392
ACSBG2	1.46508	1.96896	2.063	1.6631	1.28218	0.387201	0.526603	0	0.0498984
ACSF2	1.20403	1.21394	1.21872	4.68084	4.55024	3.80567	3.0804	3.10009	3.27351
ACSF3	3.94973	3.95106	3.90719	4.04684	3.96609	3.94706	4.09367	4.1927	4.33303
ACSL1	3.78131	3.6126	3.74365	5.58315	5.55176	5.7997	4.32387	4.35488	4.47021
ACSL3	5.68172	5.76466	5.77637	5.52019	5.54178	6.2861	4.93723	4.89423	4.8827
ACSL4	7.66934	7.71282	7.71905	6.5966	6.61393	6.20231	5.64062	5.61747	5.6327
ACSL5	3.13759	3.28743	3.22666	3.03379	3.21895	2.42585	3.78214	3.72376	3.6092
ACSM1	0	0	0	0	0	0.0474686	0	0	0
ACSM2A	0	0	0	0	0	0	0	0	0
ACSM3	2.32841	2.33952	2.13252	1.45078	1.56693	1.47915	0.431072	0.660554	0.382014
ACSM4	0.262022	0.0904429	0.276869	0.274587	0.39733	0.223607	0	0	0
ACSM5	0	0	0	0.655933	0.537805	0.131397	0.126505	0.174872	0.286604
ACSS1	2.44069	2.50814	2.37254	3.18586	3.05813	1.34697	1.70303	2.03015	2.21132
ACSS2	3.67049	3.53999	3.55687	6.04847	6.05488	7.07987	4.45463	4.50337	4.46163
ACSS3	2.36058	2.23003	2.22429	3.21165	3.31279	1.57839	1.04761	1.09179	0.934496
ACTA1	0.258612	0.299398	0.435857	0.42971	0.417148	0.483189	4.58088	4.55112	4.51673
ACTA2	10.2724	10.2461	10.2866	5.34009	5.36703	7.99106	13.6673	13.6658	13.6709
ACTB	12.719	12.7074	12.7284	11.517	11.508	12.0951	13.1872	13.163	13.1819
ACTBL2	0.369447	0.356502	0.184681	0.692157	0.668716	0	0	0	0
ACTC1	0.361946	0.531913	0.260923	4.4828	4.39666	1.36976	0.22191	0.207523	0
ACTG1	11.9939	11.9729	12.011	10.976	10.9161	11.3766	12.2605	12.2363	12.3027
ACTG2	0.994005	1.08073	0.952149	1.67692	2.28239	4.85384	8.62011	8.57041	8.59421
ACTL6A	5.89085	5.90175	5.91707	5.58984	5.56045	5.22664	4.62076	4.50403	4.64161
ACTL6B	0	0	0	0	0.0566418	0	0	0	0
ACTL7A	0.139247	0	0.131277	0	0	0.0762581	0	0	0
ACTL7B	0	0.0588803	0.113591	0	0	0	0.0948806	0	0
ACTL8	0	0	0	0	0	0	0	0	0
ACTN1	8.36146	8.39747	8.45306	7.94675	7.91975	8.28673	9.30085	9.30505	9.374
ACTN2	4.51737	4.56703	4.65329	4.70824	4.65092	1.75166	0.658306	0.751448	0.550907
ACTN3	3.17141	3.2566	3.32171	1.0803	1.23285	1.48339	1.55694	1.7472	1.6766
ACTN4	7.71726	7.7093	7.75872	6.84307	6.7652	6.95249	9.05694	9.04391	9.05054
ACTR10	5.90171	5.9224	5.83389	5.54876	5.43466	5.2691	5.85254	5.77321	5.64333
ACTR1A	6.59702	6.55764	6.67665	5.20047	5.269	5.20718	6.809	6.73654	6.69983
ACTR1B	5.58524	5.6081	5.64225	6.53917	6.44691	6.47319	5.59377	5.55362	5.59554
ACTR2	7.79511	7.90121	7.9655	6.85444	6.84567	7.09358	7.74465	7.77618	7.73422
ACTR3	8.40709	8.40604	8.4153	7.42718	7.415	7.29302	8.33301	8.36713	8.2624
ACTR3B	3.01425	3.16554	3.10733	3.50118	3.61454	3.88985	4.41692	4.35252	4.12496
ACTR5	2.42202	2.53874	2.53921	1.94871	2.03507	2.1077	2.71065	2.84142	3.13357
ACTR6	4.47592	4.29439	4.22131	4.38645	4.21342	4.28205	3.62423	2.92902	3.07294
ACTR8	3.8805	3.9231	4.16677	3.89423	3.89572	3.87719	4.13712	4.24177	4.3278
ACTRT1	0	0	0	0	0	0	0	0	0
ACTRT2	0	0	0	0	0.0787205	0	0	0	0
ACTRT3	1.01964	1.16734	0.891352	0.473069	0.646973	0.653826	1.80032	1.76356	1.62881
ACVR1	5.00515	5.00618	4.86783	4.68718	4.66868	4.82056	5.00628	5.08704	5.10754
ACVR1B	3.68563	3.69519	3.70702	5.03238	5.07799	3.97235	3.26584	3.16196	3.31869
ACVR1C	0.485654	0.491438	0.271161	0.792802	1.0588	0.969846	0.399385	0.921956	0.556763
ACVR2A	5.01267	4.94599	5.04063	5.00553	4.95423	4.37075	3.68487	3.68398	3.68508
ACVR2B	1.75103	1.83374	1.89804	3.01552	3.0085	2.52577	1.57888	1.13247	1.62121
ACVRL1	1.09445	1.02827	1.1539	2.91128	3.16527	4.05627	3.87543	3.89772	3.90455
ACY3	0	0	0	0.0574822	0.108819	0	0	0	0.192516
ACYP1	0	0	0	0	0	0	0	0	0
ACYP2	3.46375	3.94058	3.57891	5.00536	4.94229	5.31558	4.99354	4.49637	4.82745
ADA	1.86847	1.85104	1.99536	2.64346	3.02895	2.57797	2.99449	2.79693	2.78989
ADA2	0.130132	0.126171	0.083837	0	0	0	0.109308	0	0.303939
ADAD1	0	0.074008	0	0	0	0.158206	0	0	0
ADAD2	0	0	0.127578	0.27015	0.170822	0.0419578	0	0.0983374	0.211492
ADAL	3.58197	3.51791	3.55264	2.86511	2.89494	2.95206	3.15106	3.17111	3.3011
ADAM10	5.90363	5.90834	5.95527	6.88518	6.93697	5.69664	5.44874	5.51135	5.53117
ADAM11	0.246694	0.162831	0.13836	0.58254	0.666718	0.488146	0.333315	0.25545	0.37938
ADAM12	5.35102	5.46867	5.57819	5.9786	6.04238	5.90925	5.06964	5.08347	5.02554
ADAM15	5.53994	5.47889	5.46955	4.93072	4.83617	4.65072	5.54961	5.59346	5.57574
ADAM17	5.00811	5.07008	5.15003	5.8845	5.93098	6.01306	5.92732	5.81619	5.89331
ADAM18	0.111017	0.10981	0	4.37374	4.25148	2.17412	0.999313	0.77629	0.678938
ADAM19	1.75362	1.83515	1.78321	5.16806	5.17189	4.94971	6.97723	6.92273	6.94399
ADAM2	0	0	0	0.0558245	0.0935548	0	0	0	0
ADAM21	1.39077	1.19313	0.970896	0.64854	0.394663	0.323854	0.583308	0.748238	0.339219
ADAM22	0.281665	0.350213	0.353172	0.126925	0.288672	0.0556122	0.278339	0.353565	0
ADAM23	0.744771	0.801318	0.779982	2.38508	2.42044	1.72822	2.6806	3.06832	2.84997
ADAM28	0.193618	0.252864	0.334161	2.38882	2.16398	1.50196	0.139018	0.0828565	0.115045
ADAM29	0	0	0	0	0	0	0	0	0
ADAM30	0	0	0	0	0	0	0	0	0
ADAM32	0.253598	0.521332	0.436983	1.05769	0.941079	1.30244	0.341518	0.398397	0.479299
ADAM33	2.07788	1.62252	2.12962	1.49848	0.409704	2.03818	3.16771	2.96311	3.22628
ADAM7	0	0	0	0	0	0	0	0	0
ADAM8	1.08865	1.11075	1.0987	4.45625	4.33558	5.19298	2.16627	2.34267	2.08226
ADAM9	6.97545	7.01266	7.05199	7.86603	7.84315	7.92987	6.96906	7.00149	6.99319
ADAMDEC1	1.72038	1.40224	1.50244	4.26834	4.45897	4.81345	1.26503	1.0169	1.37627
ADAMTS1	3.66444	3.82804	3.8459	4.97798	5.0225	5.33497	4.23324	4.1741	4.12484
ADAMTS10	2.85911	2.87929	3.00584	3.128	3.14404	3.27164	3.21374	3.18466	3.30799
ADAMTS12	3.07963	3.41868	3.47898	4.12797	4.13583	2.98889	5.47027	5.35773	5.49281
ADAMTS13	0.976359	0.773668	1.26487	1.63506	1.54422	3.00365	0.855519	0.784862	0.759099
ADAMTS14	4.99295	5.12784	5.18475	3.78538	3.78202	4.06049	1.58955	1.83977	1.58672
ADAMTS15	3.40982	3.45166	3.53988	4.72528	4.63165	2.88148	3.05633	3.01459	3.0276
ADAMTS16	0.0166703	0	0.0145024	0	0.0462689	0.075471	0	0	0
ADAMTS17	1.02918	1.02195	1.00807	0.38752	0.398288	0.578709	0.0662449	0.028125	0.226965
ADAMTS18	0.109189	0.118909	0.0662959	0.114246	0.138037	0.0303601	0.060706	0.0343425	0
ADAMTS19	0.318677	0.252932	0.336911	0.576192	0.874067	0.493096	0	0	0
ADAMTS2	5.98361	6.05016	6.07871	4.52616	4.36949	4.76034	6.64123	6.68483	6.76976
ADAMTS20	0	0	0	0.15698	0.067541	0	0	0	0.0322123
ADAMTS3	1.90912	2.07516	2.10966	1.14709	0.988769	0.624603	0.319297	0.253448	0.286658
ADAMTS4	0.91134	0.758063	0.67675	4.72881	4.60392	5.4873	1.53949	1.59431	1.52872
ADAMTS5	0.980101	1.09653	1.18054	1.56815	1.79223	0.581221	0.302243	0.338339	0.380026
ADAMTS6	4.26391	4.21011	4.41863	4.72838	4.76684	6.01537	3.66709	3.49402	4.19926
ADAMTS7	4.0113	3.9998	4.0501	3.95265	3.78367	4.74735	6.15308	6.15445	6.289
ADAMTS8	0.107312	0.0630183	0.050145	0.200511	0.13217	0.18097	0.0346623	0.0861003	0.123661
ADAMTS9	1.21497	1.40273	1.41399	2.11089	2.03498	0.343228	1.21166	1.16351	1.12765
ADAMTSL1	3.38346	3.56334	3.52409	4.21603	4.24096	4.75772	5.14385	5.09351	5.12143
ADAMTSL2	0.0610296	0.0392325	0.0197133	0.304364	0.155034	0.816878	2.38011	2.37134	2.31889
ADAMTSL3	4.40574	4.412	4.54858	3.59398	3.44979	3.0278	0.835336	0.704165	0.762508
ADAMTSL4	2.12879	2.08364	2.15157	5.68153	5.596	5.67113	2.89346	2.85523	3.04866
ADAMTSL5	4.44039	4.50167	4.57312	3.28955	3.37851	2.2393	4.01688	3.85156	3.98712
ADAP1	0.97793	0.86285	1.00857	1.25834	0.987299	1.24814	1.96289	1.92291	1.56499
ADAR	5.17859	5.20818	5.28654	5.42857	5.42332	5.20188	5.5912	5.5285	5.52939
ADARB1	3.23849	3.35599	3.36252	3.02397	2.85852	2.74888	3.38928	3.30006	3.4812
ADARB2	0.0781726	0.0544984	0.0788407	0.278867	0.25615	0.0597263	0.0562075	0.0482334	0.0707479
ADAT1	2.3738	2.23286	2.38312	1.41477	1.55228	1.47396	1.45096	1.55224	1.52727
ADAT2	2.56754	2.67481	2.50779	1.53591	1.40493	1.9853	1.88163	1.77199	1.76167
ADCK1	2.98458	2.94314	2.89241	1.97971	1.76679	1.70564	3.71452	3.66208	3.49717
ADCK2	3.97301	3.98739	3.86869	3.83265	3.6424	3.66498	3.93983	3.86994	3.79934
ADCY1	0.512632	0.972197	0.705292	1.13043	1.31783	0.122333	0.32088	0.171558	0.34646
ADCY10	0.291551	0.34867	0.427323	0.525355	0.677119	0.774777	0.173216	0.239128	0.251873
ADCY2	0.0252953	0.095672	0.094459	0.0787888	0.0764674	0	0	0	0
ADCY3	3.92842	3.92398	3.932	2.59779	2.54018	2.50161	3.91428	3.8461	3.95063
ADCY4	0.160141	0.0901665	0.132576	1.30128	1.04289	0.148648	2.32588	2.43005	2.57017
ADCY5	0.634156	0.791706	0.73968	0.0313303	0	0.079873	0.489717	0.860985	0.372823
ADCY6	4.43348	4.49127	4.6052	5.26318	5.30734	4.76732	5.37243	5.49617	5.5053
ADCY7	2.84937	2.98426	2.88061	2.34637	2.58706	3.27416	2.8905	2.94994	2.95733
ADCY8	0.0223678	0.0235989	0	0.843574	0.764468	0.00961376	0.0701173	0.0586795	0.0841541
ADCYAP1R1	0.040365	0.0889082	0.0139367	0.04286	0.0570606	0.0455059	0.0397547	0	0.0255675
ADD1	6.22159	6.23469	6.32782	5.87551	5.8813	5.85143	6.60112	6.62981	6.62771
ADD2	0.14135	0.0923211	0.174188	2.77177	2.66473	0	0	0.0323139	0.0740519
ADD3	6.07461	6.08182	6.08603	6.16104	6.25492	6.00339	5.18187	5.16168	5.14448
ADGB	0.0729221	0.0362487	0.0355493	0.0195596	0	0	0	0	0
ADGRA2	2.27415	2.29333	2.38844	5.01887	4.93169	4.96167	3.45844	3.47288	3.67883
ADGRA3	3.73739	3.86097	3.91163	3.06408	3.11314	1.0785	2.13772	2.01867	2.52687
ADGRB1	0	0	0	0.112572	0.0815278	0.0407943	0	0	0
ADGRB2	2.43907	2.46328	2.66334	3.94649	3.81197	1.77363	1.59584	1.49972	1.37838
ADGRB3	0	0	0.0401784	0.247431	0.32358	0.0675658	0.0556705	0.365637	0.298434
ADGRD1	0.991614	0.87793	1.11098	0.448381	0.512526	0.824288	0.0625569	0.103013	0.193127
ADGRE1	0.155639	0.221312	0.183573	0.0537258	0	0.0550832	0	0	0.0770297
ADGRE2	0.601465	0.626051	0.699335	1.188	0.996031	1.50765	1.76107	1.94564	1.63757
ADGRE5	5.08949	5.05906	5.11664	4.66515	4.59045	4.6598	7.55697	7.55589	7.59826
ADGRF1	0	0	0.016793	0	0	0	0	0	0
ADGRF3	1.85575	1.7556	1.9253	3.89619	3.91271	3.0754	1.20154	1.12399	1.34455
ADGRF4	0.34637	0.690237	0.669802	0.262666	0.282091	0.17164	0.185438	0.0323675	0.295996
ADGRF5	3.06865	3.08244	3.20884	0.0662918	0.141552	0.101592	0.756506	0.548426	0.8237
ADGRG1	3.88729	3.94594	3.94035	5.96757	5.89857	2.67486	1.96309	1.86593	2.14965
ADGRG2	0.387864	0.330648	0.445969	4.57469	4.53777	1.05685	0.225768	0.0493171	0.103585
ADGRG3	0.0254413	0	0.0484287	0.538327	0.611861	0.275824	0	0	0
ADGRG4	0	0	0	0	0	0	0	0	0
ADGRG5	0	0.186075	0	0.138609	0.19587	0.205578	0	0	0.116032
ADGRG6	5.02199	5.08375	5.17194	3.72358	3.72329	5.72742	5.93628	5.96731	5.97538
ADGRG7	0	0	0	0	0	0	0	0	0
ADGRL2	3.77048	3.8094	4.02913	4.12882	4.0497	4.35026	5.58528	5.67723	5.59094
ADGRL3	0.27964	0.2052	0.202615	0.449058	0.52954	0.0924862	0.393537	0.5507	0.453839
ADGRL4	0.800667	0.791563	0.52022	3.69093	3.74194	1.48051	0.618086	0.616912	0.798494
ADGRV1	0.0387283	0.00962092	0.0376001	1.16715	0.516236	0.569589	0.764879	0.213569	0.635789
ADH1A	0	0	0	0	0	0	0	0	0
ADH1B	0	0	0	0	0	0	0	0	0
ADH4	1.72607	1.7186	1.70776	2.21045	2.22276	1.94757	2.19947	2.35807	2.1944
ADH5	7.22738	7.14818	7.19291	7.33024	7.30478	6.70951	7.52895	7.574	7.56567
ADH6	0	0.073801	0.0367129	0	0	0	0	0	0
ADH7	0.593742	0.722891	0.553439	1.35483	1.79174	0.635548	4.12044	4.20114	3.95884
ADI1	6.12126	6.09266	6.14399	4.95866	4.97798	4.96154	5.73027	5.73966	5.81643
ADIG	0	0	0	1.92628	0	0	0	0	0.0906719
ADIPOQ	0	0	0	0	0	0	0	0	0
ADIPOR1	6.36254	6.17987	6.24672	6.35074	6.23468	6.41846	6.55787	6.55677	6.52441
ADIPOR2	4.68806	4.7878	4.85272	4.57739	4.67493	4.73588	4.58092	4.65382	4.62117
ADIRF	5.80984	5.79058	5.9257	5.76194	5.72354	5.22866	6.39265	6.55288	6.61001
ADK	6.97269	7.03537	6.88241	5.64271	5.77604	6.15523	6.09252	6.09503	6.11944
ADM5	2.13327	2.65442	2.28885	2.53966	2.79337	3.20221	0.460972	0.989273	0
ADNP	5.32889	5.34284	5.38334	5.39463	5.38588	5.23396	4.93913	4.93919	4.98287
ADO	5.18223	5.25818	5.10985	4.86344	4.70039	4.23907	3.7863	3.99066	3.96625
ADORA1	3.10563	3.8724	3.22261	4.40716	4.30403	3.16741	1.78063	2.56981	1.9215
ADORA2A	2.36482	2.50561	2.5577	5.13436	5.01028	4.41597	3.59082	3.35606	3.67295
ADORA2B	3.21561	3.14902	3.3974	4.27943	4.13398	4.56322	2.63976	2.54822	2.54059
ADPGK	6.01829	6.05035	5.93308	5.35766	5.33334	5.4937	5.78971	5.85033	5.7509
ADPRH	3.35408	3.41894	3.44323	2.8046	2.94255	3.79923	5.0004	5.1425	5.03181
ADPRHL1	0.410471	0.328877	0.430123	0.568771	0.570298	0.603525	0.201426	0.0742191	0.140338
ADPRM	1.84664	1.66969	1.62454	2.48609	2.41714	2.52022	1.98362	1.88829	1.85046
ADPRS	4.93019	4.99861	5.04439	4.92098	4.96435	4.94854	5.22061	5.28861	5.26964
ADRA1A	2.96189	3.19842	3.31467	0.435225	0.593418	0.596776	0.0968636	0	0
ADRA1B	0.87809	0.757809	0.65681	0.0548124	0.0526385	0.0549096	1.30774	1.69026	1.14095
ADRA1D	3.02201	2.94635	2.89244	3.38351	3.42567	4.07553	4.02751	4.00284	4.0868
ADRA2B	0	0.0627973	0.0616407	0	0.067786	0	1.55777	1.26168	1.63223
ADRB2	0.334548	0.39569	0.514305	1.73815	1.54715	0.189064	0	0	0.261261
ADRM1	6.65762	6.68574	6.63102	6.22499	6.09962	5.81015	6.1023	6.10406	6.02835
ADSL	4.86789	4.92882	4.96918	3.79349	3.50729	3.96241	4.41614	4.48156	4.41118
ADSS1	1.5276	1.42639	1.53524	3.27897	3.36035	3.76561	2.72385	2.60001	2.79564
ADSS2	5.7924	5.75265	5.70421	5.94455	5.9806	5.63589	4.82877	4.74398	4.67267
ADTRP	3.30095	3.26747	3.48389	2.91555	2.47855	2.72957	3.19949	2.64793	2.72585
AEBP1	3.97609	3.94204	3.96546	5.7114	5.64238	4.2063	6.08783	6.1141	6.17959
AEBP2	4.38442	4.42948	4.4102	4.78596	4.80141	4.71136	3.85573	3.98893	3.96809
AEN	3.78324	3.7738	3.82664	3.82625	3.84667	3.55736	4.8385	4.89534	4.81118
AF196969.1	5.17566	5.07205	5.21344	5.72447	5.75806	6.81519	3.91041	3.99203	4.02972
AFAP1	5.14848	5.22286	5.25896	5.97085	5.96368	5.23119	4.70164	4.62468	4.6279
AFAP1L1	0.620906	0.360008	0.370604	0.152194	0.0997382	0	0.252161	0.0244346	0.0599353
AFDN	4.55162	4.6296	4.58841	3.95076	4.01413	3.55206	3.30188	3.29653	3.28511
AFF1	3.44756	3.51991	3.53551	3.37808	3.31303	3.53912	4.09549	4.13279	4.34561
AFF2	0.0110075	0.032074	0.0727644	0.0569136	0.0904619	0.0118906	0.105386	0.059538	0.0170553
AFF3	0.0532671	0.0842521	0.0172278	0.770491	0.82776	0	0	0	0.0319851
AFG1L	1.39316	1.42189	1.64389	1.64143	1.88079	1.58245	1.51187	1.86586	1.81655
AFG3L2	5.22224	5.25004	5.25879	5.18646	5.21218	4.94142	5.21453	5.2641	5.22197
AFM	0	0	0	0	0	0	0	0	0
AFMID	2.47953	3.5705	2.43758	3.88771	4.40623	3.96297	1.86509	3.86591	3.0207
AFP	0	0	0.0534019	0	0	0	0	0	0
AFTPH	3.92034	3.9616	3.93471	3.97684	4.06504	4.05208	3.87265	3.93047	3.8841
AGA	4.60379	4.59326	4.54539	4.89482	4.95702	5.94999	5.34101	5.26609	5.38227
AGAP1	3.3686	3.34872	3.51197	3.41448	3.38932	3.44852	3.97946	3.96303	4.07997
AGAP2	0.119389	0.0692471	0.103308	0.350287	0.5473	0.174979	0.336326	0.550619	0.295359
AGAP3	6.3496	6.22296	6.11048	6.26945	6.18003	6.82408	4.90594	4.98883	5.10073
AGAP4	0.352692	0.574754	0.668459	1.05266	0.913364	0.848619	0.717145	0.350657	1.01458
AGBL1	0	0	0	0	0.0255675	0.0269572	0.0643159	0.0800491	0.219371
AGBL2	0.592951	0.685491	0.312855	1.92712	1.8041	1.5729	1.57801	0.862393	0.434285
AGBL3	1.16251	1.06987	1.1048	2.06614	2.19433	1.82504	0.913408	1.23369	1.39304
AGBL4	0.237127	0	0.214126	0	0	0	0	0	0
AGBL5	2.3864	2.30753	2.46456	3.28656	3.25294	2.71291	1.98291	1.97518	2.08067
AGER	1.85137	1.99118	2.11892	2.18123	2.99767	2.80823	0.530181	0.803131	0.714711
AGFG1	7.03464	7.05282	7.02185	7.32218	7.3076	7.0262	6.32216	6.25741	6.26571
AGFG2	3.92455	4.22814	3.978	4.26896	4.18801	4.01104	3.18267	3.07059	3.03524
AGGF1	4.85875	4.86474	4.95014	4.10927	4.28081	4.11123	4.65715	4.64835	4.52398
AGK	4.02147	4.06013	4.10193	4.31578	4.12526	4.0192	4.14358	4.05135	4.19292
AGL	3.92649	3.93122	3.98384	3.75795	3.71312	4.09841	3.77555	3.81169	3.92368
AGMO	0	0	0	0.0565877	0	0	0.0807191	0	0.0935913
AGO1	3.02919	3.2499	3.27213	2.92555	2.85509	2.86593	3.56702	3.60926	3.69019
AGO2	3.66524	3.63886	3.70999	3.66069	3.66868	3.98626	3.96591	4.06192	4.05653
AGO4	3.31253	3.43358	3.44538	3.47796	3.42483	3.49116	4.28434	4.16539	4.34574
AGPAT1	4.98902	4.96653	5.01711	5.34364	5.26121	5.24784	4.86962	4.96367	4.85217
AGPAT2	5.1903	5.15313	5.10683	4.56605	4.47985	4.49796	4.48675	4.33202	4.27995
AGPAT4	2.59599	2.84758	2.43833	1.48038	1.57955	2.03957	2.9649	2.88739	3.10241
AGPAT5	5.12094	5.06886	5.13282	4.85183	4.85292	4.64251	4.10575	4.03054	3.94334
AGPS	4.99918	4.89502	4.49822	4.18403	4.37276	4.25005	3.84291	3.80384	4.07017
AGR2	0.388571	0.378868	0.129967	0.400642	0.387895	0	0	0	0
AGR3	0	0	0.381229	0	0.433183	0.844749	0	0	0
AGRP	0	0	0	0.211717	0	0.110887	0	0	0
AGT	0.093145	0.174775	0.0885107	0.0500363	0	0	0.241643	0.203774	0.0785647
AGTPBP1	2.26539	2.2659	2.25482	2.19898	2.20132	2.1025	2.43589	2.4178	2.37183
AGTR1	0.708278	1.0006	0.862019	0.907351	0.904558	0.117054	0.270184	0	0.314342
AGTR2	0	0	0	0	0	0	0	0	0
AGTRAP	5.47817	5.61637	5.6627	6.08209	5.90212	6.12685	6.14233	5.91378	5.99275
AGXT	0	0	0	0	0	0	0	0	0
AGXT2	0	0	0	0	0	0	0	0	0
AHCTF1	4.43196	4.5418	4.57905	4.2481	4.31567	3.9537	3.67305	3.72271	3.7657
AHCY	6.90114	6.92925	6.98285	5.65052	5.6491	5.61668	6.24375	6.20148	6.2914
AHCYL1	6.07875	6.05482	6.15344	6.56457	6.61647	6.35622	5.606	5.56626	5.5356
AHCYL2	2.98638	3.10946	3.30213	3.22669	3.28404	3.22064	2.94008	3.03638	2.85303
AHDC1	3.95409	4.07116	4.07641	4.31285	4.20826	3.24298	3.2135	3.14053	3.24216
AHI1	3.4493	3.5048	3.52807	3.2877	3.20484	3.37322	2.99843	2.24327	2.36783
AHNAK	7.83331	8.07292	8.1433	8.56405	8.42896	7.76767	7.02395	6.99369	7.13933
AHR	4.51056	4.65051	4.61408	3.57749	3.75171	3.99785	2.85923	3.07603	3.1982
AHSA1	6.87571	6.8453	6.98184	6.15162	6.25835	6.20609	6.95177	7.01359	6.95515
AHSG	0.0567098	0	0	0	0	0	0	0	0
AHSP	0	0.369215	0.12891	0.145247	0	0	0	0	0
AIDA	6.78174	6.74419	6.76131	6.85425	7.08017	7.18511	6.92142	6.9419	6.84508
AIF1	0.401802	0.94697	0.894389	0	0	0	0.983679	0.501937	0.252423
AIF1L	0.751627	0.784552	0.899113	1.69644	1.76044	3.87473	1.50014	1.49854	0.989882
AIFM1	5.4715	5.33053	5.4903	4.85154	4.83214	4.3441	5.26756	5.48103	5.38108
AIFM2	4.12207	4.10512	4.15488	3.65394	3.5709	3.72673	4.41764	4.63231	4.50798
AIFM3	0.466444	0.310534	0.480012	0.966986	0.733144	0.736517	0.855347	0.392327	0.86008
AIG1	5.44166	5.4931	5.74667	7.16189	7.08429	7.24273	6.39275	6.80591	6.67716
AIM2	1.56501	1.65623	1.86325	3.33739	3.37361	4.13314	3.40667	3.1637	3.26511
AIMP1	6.4169	6.36028	6.35422	5.73556	5.82497	5.79289	5.63479	5.70396	5.63744
AIMP2	5.77879	5.74945	5.80881	4.33569	4.20023	4.22188	5.56093	5.42132	5.45085
AIP	5.83246	5.84554	5.85657	6.60188	6.43876	6.35306	5.73254	5.75793	5.72211
AIPL1	0.975565	0.879874	0.830178	1.27259	0.926224	1.33784	0.442721	0.410273	0.529357
AIRE	0.988057	1.18459	1.2969	0.199229	0.0888187	0.474658	0.602238	0.25004	0.050719
AK1	4.13576	4.0455	4.0632	4.0673	3.88839	2.99874	5.3167	5.42345	5.29487
AK2	7.24041	7.87775	7.37672	8.08175	7.54162	8.22036	7.29052	7.31957	7.14589
AK3	6.22553	6.2683	6.26596	6.53217	6.58925	6.17784	5.59656	5.58826	5.66131
AK4	4.8108	4.92856	4.97291	5.42894	5.3688	5.5103	5.3414	5.22901	5.1594
AK5	0.159103	0.08003	0.153061	3.89442	3.68853	4.48844	3.99573	3.9382	3.74472
AK7	1.41143	1.51062	1.67296	1.45212	1.51518	1.48004	2.13555	2.02841	1.77062
AK8	0.306388	0.250422	0.289941	0.584049	0.526682	0.70625	0.513929	0.340856	0.660596
AK9	0.229414	0.612362	0.753654	0.373835	0.606582	0.205792	0.584273	0.45709	0.465001
AKAIN1	0	0	0	0	0.0467327	0.0973627	0	0	0
AKAP1	4.19665	4.14118	4.32624	3.88535	3.88464	3.68949	4.8535	4.87318	5.10546
AKAP10	4.39298	4.46717	4.41992	4.55927	4.60014	4.48641	4.6162	4.70393	4.67095
AKAP11	4.01154	4.22345	4.21964	4.41104	4.51032	4.54554	3.96104	4.02285	4.11698
AKAP12	5.45756	5.53571	5.62299	7.14544	7.20552	7.30974	5.42056	5.29587	5.35486
AKAP13	3.41193	3.5152	3.59492	3.69244	3.62821	3.58318	4.77492	4.73372	4.80132
AKAP14	0.195007	0.215097	0	0.332509	0.206511	0.236298	0	0.283264	0
AKAP3	1.51953	1.46232	1.50968	0.533023	0.475863	0.567646	1.49978	1.57966	1.67926
AKAP4	0	0.0314926	0	0.158875	0	0	0	0.065018	0.0457659
AKAP6	1.77452	1.96138	2.15833	3.34542	3.62855	1.78737	2.53013	2.74858	2.66615
AKAP7	1.85829	1.77288	1.76373	1.84484	1.73713	1.35858	1.30687	1.24765	0.866678
AKAP8	4.1476	4.12885	4.28821	3.55189	3.57512	3.3481	3.77519	3.62554	3.79482
AKAP8L	4.18571	4.29747	4.44607	5.86343	5.79891	5.58601	5.08548	5.1288	5.27913
AKAP9	3.27502	3.36669	3.43005	3.85793	3.86166	3.67245	3.19061	3.31219	3.37045
AKIP1	5.26772	5.31277	5.3919	4.43781	4.48987	4.5007	5.14384	5.26747	4.99028
AKIRIN1	7.19211	7.14299	7.22329	6.46171	6.55561	6.46412	5.72792	5.73849	5.64519
AKIRIN2	5.45544	5.39695	5.37626	5.84712	5.82679	5.38117	4.60566	4.59492	4.72504
AKNA	2.43798	2.3659	2.40391	2.75195	2.46626	3.40823	2.65668	2.3338	2.34868
AKNAD1	0.652807	0.545413	0.666802	0.175043	0.271256	0.477252	0.0440611	0	0.147085
AKR1A1	6.07105	6.08143	6.14096	6.45886	6.54347	6.57342	6.39626	6.55395	6.5691
AKR1B1	8.64634	8.63361	8.70318	10.2875	10.2794	8.63513	7.82705	7.79115	7.86655
AKR1B10	6.99301	7.02593	7.22894	8.19814	8.46911	9.82755	11.0371	11.0329	11.0228
AKR1B15	16.3765	16.3512	16.5593	17.7081	17.832	18.1492	19.2885	19.2835	19.1468
AKR1C1	0.376075	0.156553	0.248711	0.0949535	0.0377927	0.020217	0.191703	0.266055	0.139927
AKR1C4	4.9405	4.96079	4.94073	4.40663	4.15938	3.96217	5.77304	5.62079	5.29394
AKR1D1	0	0	0	0	0	0	0	0	0
AKR1E2	1.11421	0.824463	1.06041	2.22054	1.88516	1.77478	0.928288	0.889447	0.961019
AKR7A2	5.47573	5.51218	5.46751	6.09316	6.0503	5.65996	5.4399	5.42309	5.47372
AKT1	6.50381	6.53848	6.53615	5.9518	5.86574	5.85203	6.60981	6.55461	6.55949
AKT2	5.62208	5.75581	5.73922	5.58315	5.5208	5.32125	5.31494	5.2569	5.38905
AKT3	4.99664	5.28237	5.23216	4.98585	4.9628	5.05587	5.02125	4.98777	5.00196
AKTIP	3.80213	3.77458	3.97679	4.24104	4.16236	4.61017	5.21312	5.38428	5.29801
AL020996.2	5.55512	5.62806	5.65698	5.87523	5.73393	6.10671	6.47898	6.44625	6.39028
AL031681.2	2.08521	2.07997	2.29751	3.52657	3.35085	3.44085	3.04818	2.89611	3.12212
AL031847.1	0	0	0	0	0	0	0	0	0
AL033529.1	0.0423712	0.194721	0.0405137	0	0	0	0	0	0.140271
AL035461.3	3.28505	3.26167	3.37801	3.11309	2.88525	2.84495	1.81671	1.80595	1.9567
AL049634.2	7.41933	7.24173	7.42889	12.7977	12.6669	11.9278	9.7319	10.0908	9.59058
AL049844.3	5.11712	5.16706	5.19533	4.67008	4.71242	4.47479	4.71469	4.70801	4.62874
AL096711.2	0.51577	0.39163	0.565062	1.53915	1.52077	1.56478	1.46868	1.41295	1.38028
AL117348.2	5.36955	5.34734	5.31012	4.93816	4.79314	4.92791	5.33651	5.25115	5.47374
AL121594.1	4.04573	4.19665	4.17374	2.93499	2.86692	2.9778	3.60593	3.47173	3.51802
AL121845.2	2.90733	2.66409	2.79301	3.66482	3.48689	3.49971	2.20996	1.86447	2.16455
AL121899.2	0.228763	0.304833	0.334784	3.03396	3.07433	1.12788	0.0704402	0.0299051	0.205511
AL132780.3	7.2375	7.07485	7.03428	6.8729	7.00362	6.44241	6.45088	6.20196	6.28755
AL133352.1	9.44978	8.52997	9.36292	9.53203	8.09547	8.53796	9.21298	10.1479	9.8519
AL138752.2	5.00048	4.96717	5.03767	5.00788	5.03221	4.29131	3.153	3.02333	3.03146
AL139142.2	1.27866	1.14701	1.12269	2.205	1.96495	2.138	0.398866	0.461573	0.31663
AL162231.1	0.529985	0.542553	0.964075	1.3617	1.36231	1.06859	0.900021	0.638567	0.668963
AL162231.3	4.89912	4.9534	4.91679	4.5893	4.52003	4.49571	5.16354	5.0466	5.18174
AL353588.1	0.877984	1.27774	1.20907	2.78265	2.71609	0.459204	0.410686	0.130968	0.275565
AL353671.1	2.63431	2.5405	2.55897	2.95342	2.91096	2.58005	3.15392	3.13199	3.05257
AL354761.1	0.356969	0.427721	0.25695	0.182573	0.0372093	0	0	0	0
AL357075.4	2.45203	2.32709	2.31185	2.97661	3.2339	2.98518	3.32554	3.27117	3.18379
AL358113.1	4.30076	4.39597	4.4298	3.05769	3.05279	3.30873	4.52522	4.36331	4.4228
AL358472.7	5.43892	5.40201	5.51276	5.54126	5.5397	5.96787	5.81659	5.76562	5.69557
AL360181.3	3.61676	3.80927	3.7276	4.61586	4.52862	4.36017	3.76309	3.89331	4.09707
AL365205.1	4.6125	4.63117	4.79584	4.31059	4.38067	4.30817	5.47012	5.46318	5.28475
AL391628.1	2.94999	2.96329	3.03284	3.44503	3.32322	2.62698	4.13017	4.29817	4.10357
AL391650.1	0	2.1522	1.11674	1.82624	0	0	0	0	0
AL441992.2	1.87887	1.59325	1.83995	3.16969	3.19842	3.43442	2.41592	2.44478	2.75329
AL445524.2	4.66878	4.72569	4.67543	5.00738	5.03585	4.78684	4.10929	4.23989	4.01095
AL445685.3	5.15606	5.18446	5.29783	5.19178	5.26618	5.0175	5.32638	5.52983	5.37035
AL590132.1	0.0623179	0.141633	0.140912	0	0.0638881	0	0.191311	0.506204	0.346129
AL592490.1	0.392402	0.377564	0.392437	0.121835	0.0647077	0.381365	3.73831	3.64902	3.65788
AL603832.3	0.648622	0.234136	0.39987	1.88514	2.48684	2.58879	1.69346	1.42729	1.73946
AL662899.1	0.679465	0.490556	0.228415	0.533779	0.317138	0.719053	0	0.265964	0.133132
AL845331.1	0.0292536	0.0283683	0.0281221	0.149341	0.198857	0.0934344	1.09721	0.70861	1.07813
AL928654.3	5.12367	5.14342	5.40321	4.39818	4.53941	4.12075	7.88537	7.80614	7.84912
ALAD	4.00787	4.01566	3.99792	2.51248	2.40438	2.63279	3.40411	3.35155	2.90629
ALAS1	5.19855	5.20297	5.2221	5.39311	5.44148	4.89772	5.83864	6.06429	5.98577
ALAS2	0.0514348	0.0496796	0	0.0543373	0.05253	0.0552998	0	0	0
ALB	0	0	0.0930165	0	0	0	0	0	0
ALCAM	7.42534	7.51855	7.52025	5.42125	5.44038	5.08083	5.67449	5.56114	5.68034
ALDH18A1	5.45752	5.52692	5.52023	5.33517	5.4417	5.48835	5.58552	5.60108	5.60902
ALDH1A1	6.96146	6.98433	6.96453	7.97902	8.02836	4.99585	4.52843	4.57034	4.34397
ALDH1A2	6.36116	6.43634	6.5206	3.1103	3.13524	1.51641	1.79153	1.8978	2.01988
ALDH1A3	9.49258	9.5405	9.58041	8.33434	8.32106	6.87069	2.98087	3.06474	3.00456
ALDH1B1	5.26561	5.2984	5.34444	3.88877	3.89272	5.19838	6.65208	6.58067	6.5208
ALDH1L1	0.190956	0.18484	0.246286	0.062586	0.0769914	0	0	0	0
ALDH1L2	1.83341	1.98254	1.76458	2.01143	2.02661	3.06491	4.72807	4.76968	4.7283
ALDH3A1	4.7305	4.62022	4.66225	3.25872	2.71951	1.05834	1.93837	1.59837	1.83822
ALDH3A2	5.13388	5.29493	5.34266	5.14226	5.13979	4.30537	5.53456	5.60927	5.49093
ALDH3B2	0	0	0.0722664	0	0	0.228018	0	0.202677	0
ALDH4A1	3.06152	3.17882	3.17406	3.6769	3.47444	1.53219	2.34092	2.29207	2.37274
ALDH5A1	0.685988	0.747173	0.740059	1.04899	1.33637	0.879019	0.834744	0.725518	0.57855
ALDH6A1	3.15804	3.07284	3.28451	4.60647	4.63817	5.08712	2.612	2.565	2.42343
ALDH7A1	10.4679	11.2971	11.1197	10.9058	10.9566	9.67335	9.93512	9.53006	9.63184
ALDH8A1	0.800807	0.501862	0.730855	1.47111	1.16071	1.45361	0.320705	0.355827	0.6482
ALDH9A1	4.40902	4.44143	4.60431	5.11861	5.06843	5.11051	5.91147	5.92897	5.88357
ALDOA	18.9447	18.9144	18.9982	20.6935	20.5754	20.4348	19.0183	19.0267	18.9629
ALDOB	0.0985786	0	0	0	0.0511201	0	0	0	0
ALDOC	5.24787	5.25563	5.2137	7.84397	7.84702	7.83245	4.51156	4.54418	4.85947
ALG12	4.63824	4.57143	4.5778	5.11696	5.05737	5.30018	4.76332	4.74394	4.69772
ALG13	4.70646	4.57639	4.70339	4.69942	4.78635	4.37911	4.16486	4.13745	3.75829
ALG1L2	3.22667	3.32779	3.29997	2.58346	2.60998	2.63062	4.05435	3.86764	3.99508
ALG2	6.05966	6.01594	5.97817	5.88734	5.89542	6.42482	5.82874	5.96325	5.80011
ALG3	5.67593	5.6647	5.75461	5.37768	5.29449	5.15475	6.03672	6.00911	6.20973
ALG5	5.84701	5.83642	5.91402	4.75597	4.74299	4.95777	4.89969	5.08305	4.95369
ALG6	3.6899	3.69214	3.86399	3.64399	3.74189	3.16581	2.91413	2.73151	3.11883
ALG8	4.33971	4.28936	4.26329	4.11173	4.00827	3.93996	4.03527	4.30244	4.35219
ALK	0.0758667	0.0204361	0.0203336	0.0489964	0.0629285	0.0333617	0.495092	0.365264	0.33108
ALKAL1	0.217094	0.307072	0.375956	0.22693	0.219754	0	1.19339	0.889576	1.43726
ALKBH1	3.2631	3.16574	3.10989	2.6779	2.58573	2.72251	3.42641	3.46056	3.57935
ALKBH2	3.62353	3.58082	3.91977	3.52175	3.38815	3.16449	4.10402	4.07966	4.17284
ALKBH3	3.6432	3.57282	3.69338	3.51767	3.63975	3.84748	4.9733	5.00028	4.80461
ALKBH4	3.21204	3.20389	3.25386	2.99801	3.12148	2.78677	2.95021	3.03919	3.09263
ALKBH5	5.20559	5.22374	5.22861	5.86167	5.7744	5.84614	5.63987	5.73189	5.63539
ALKBH6	4.13276	4.05047	4.10654	4.48624	4.26906	4.18495	3.95062	3.92858	4.1333
ALKBH7	5.94749	5.63777	5.71854	6.16196	6.22293	7.04116	4.75768	4.79912	4.93178
ALKBH8	3.99853	4.06573	4.01078	1.75912	1.7729	1.49898	2.77046	2.76963	2.75702
ALLC	3.96065	3.77719	3.88096	4.66822	4.59079	6.19963	5.22744	5.28162	5.64708
ALMS1	1.60159	1.83847	1.89429	1.10414	1.1011	1.0172	1.48431	1.5462	1.66283
ALOX12	1.98266	1.90234	2.01184	2.50668	2.63177	2.29667	0.578566	0.666395	0.558783
ALOX12B	0	0	0.0449466	0.1455	0	0	0	0	0
ALOX15	0.371	0.2475	0.189529	0.390882	0.355924	0.421797	0.12996	0.146466	0.0544651
ALOX15B	0.491883	0.639159	0.596611	0.468745	0.447339	0.474398	0.282952	0.142335	0.134274
ALOX5	0.255261	0.284293	0.269056	0.0642565	0.0456107	0	0	0	0.0719466
ALOX5AP	1.65534	1.89799	1.27939	4.88724	4.66677	2.17834	0.734163	0.977333	1.14452
ALOXE3	0.0468514	0	0.0668029	0.0973789	0.266146	0.122123	0.0351551	0.0299687	0.20171
ALPG	0	0	0	0	0	0	0	0	0
ALPI	0	0	0	0	0	0	0	0	0
ALPK1	1.76	1.80433	1.80861	4.4583	4.34412	4.6518	2.58216	2.7141	2.44537
ALPK2	1.89443	1.99299	2.05023	0.250304	0.329786	0.235554	0.129737	0.167256	0.198901
ALPL	0.140044	0.0822843	0.18497	0.682172	0.568935	2.35075	0.682711	0.396971	0.287795
ALS2	2.92262	3.02344	3.10305	3.25249	3.24637	3.36519	3.53636	3.50575	3.55606
ALS2CL	1.02737	0.996862	1.00805	2.82349	2.70751	1.00068	1.6602	1.44474	1.604
ALX1	0	0	0	0.283062	0.124917	0.36537	2.11988	1.79959	2.12285
ALX3	0.800016	0.58796	0.79117	0.33708	0.530883	0.817546	0	0	0
ALX4	0.0725271	0.10267	0.0687946	0.150937	0.074652	0.114732	0	0	0
ALYREF	7.68576	7.19669	7.29516	5.17582	5.00506	5.21856	5.99553	5.88854	6.14777
AMACR	4.4138	4.57648	4.39905	4.07846	3.97778	4.69511	5.71636	5.6482	5.66756
AMBN	0	0	0	0	0	0	0	0	0
AMBP	0.0723034	0	0	0.0762553	0	0	0	0	0
AMBRA1	3.16675	3.29203	3.22838	2.82849	2.78964	2.88138	3.48822	3.51319	3.46807
AMD1	6.80534	6.9024	6.91674	5.29508	5.32242	5.1982	7.24942	7.15494	7.1543
AMDHD1	0	0	0.0439044	0.836723	0.871849	0.0979991	0	0	0
AMDHD2	5.21261	5.23309	5.26477	5.22422	5.15147	4.7365	5.03866	4.80591	4.96331
AMELX	0.910425	1.36411	0.990078	0.66978	0.52952	0.5449	0.640959	0	0.306212
AMER1	1.163	1.22695	1.2459	0.992745	0.9201	0.847198	1.46403	1.38706	1.45813
AMER2	0	0	0	0.159355	0.293459	0	0	0	0
AMFR	5.7488	5.71851	5.82304	6.37931	6.34839	5.99108	5.87103	5.87734	5.88702
AMHR2	0.227104	0.621528	0.34566	1.83567	1.45321	1.53398	0.146221	0.585762	0
AMIGO1	0.646531	0.75881	0.864927	0.674795	0.394319	0.0775192	1.14548	1.30678	0.975067
AMIGO2	2.7349	2.5529	2.63936	1.26475	1.45329	0.15806	4.5626	4.51053	4.63327
AMIGO3	2.14111	2.23404	2.30913	2.5871	2.7399	2.10892	1.16412	0.854123	1.08645
AMMECR1L	4.34199	4.42561	4.48503	3.70432	3.67614	3.69778	4.2061	4.23968	4.27944
AMN1	2.92488	3.08546	2.45997	4.74736	4.9518	4.02088	2.76922	2.58773	4.24137
AMOT	1.46836	1.52128	1.59119	1.53596	1.61511	0.520269	1.37163	1.31591	1.45799
AMOTL1	4.20358	4.30858	4.39658	4.05535	4.06559	3.9988	5.81951	5.78157	5.78824
AMOTL2	5.5913	5.54753	5.62838	4.56769	4.53088	3.66517	5.62143	5.6464	5.58968
AMPD1	0.873839	0.518755	0.559131	0.837657	0.689533	0.843773	0.169861	0.0423502	0.22203
AMPD2	5.07407	5.06885	5.12589	5.25947	5.21104	5.24603	4.94083	4.82896	4.78447
AMPD3	2.4389	2.43138	2.49282	4.23785	4.15398	3.69533	3.64446	3.73379	3.64788
AMPH	0	0.0430953	0.0423838	1.25427	1.3605	0.0717613	0	0	0
AMTN	0	0	0	0	0	0	0	0	0
AMY2A	1.04229	1.18293	0.969248	1.52432	1.77046	0.995954	0.396541	0.205216	0.792617
AMZ1	1.41653	1.25253	1.57703	1.47303	1.33807	1.55559	0.898183	0.704479	1.08656
AMZ2	5.34424	5.30587	4.80382	8.03113	8.37384	6.88178	5.37521	6.312	5.55943
ANAPC1	4.62362	4.69148	4.78793	4.57393	4.12857	3.95066	4.65845	4.64651	4.60805
ANAPC10	5.16615	5.26446	5.14532	4.87417	4.89987	4.95059	4.58811	4.70093	4.49571
ANAPC11	6.65681	6.66454	6.57474	7.73523	7.60043	7.77802	5.67884	5.54282	5.63015
ANAPC13	5.69288	5.71721	5.69902	4.94989	4.97993	5.57152	5.87898	6.00696	5.98582
ANAPC16	5.55751	5.59518	5.56138	6.09673	6.20051	5.93787	5.92097	5.87054	5.77298
ANAPC2	5.1705	5.14812	5.15194	4.57788	4.62611	4.25565	4.62362	4.53162	4.73153
ANAPC4	4.18662	4.45855	4.37951	4.48187	4.6453	4.52112	4.51543	4.11956	4.11047
ANAPC5	5.41938	5.47346	5.55749	5.81487	5.77934	5.45871	5.41723	5.47886	5.43556
ANAPC7	5.33261	5.41575	5.4513	4.83135	4.87878	4.99265	5.01566	5.02649	5.07601
ANGEL1	2.76126	2.70363	2.84821	4.95834	4.94829	4.31113	3.02214	2.98356	3.01783
ANGEL2	4.18547	4.08409	4.09923	4.65946	4.74847	4.65155	3.75316	3.61798	3.13916
ANGPT1	2.25692	2.26647	2.415	1.68853	2.01492	1.28558	5.03852	4.92846	4.92286
ANGPT2	0.218327	0.263082	0.316477	0.672363	0.687364	0.728579	1.37838	1.75297	1.02788
ANGPT4	0.268282	0.200545	0.161023	0.576302	0.213808	0.322348	1.33948	1.0573	1.2104
ANGPTL1	0.21073	0.236201	0.477	0.385769	0.427624	0.598053	0	0.109367	0.0513721
ANGPTL2	3.51161	3.64867	3.74589	4.82083	4.81303	4.93443	5.31747	5.37148	5.39334
ANGPTL3	0.210631	0.0369745	0.0359363	0.113696	0.0751081	0.0405923	0	0	0
ANGPTL4	5.44172	5.37275	5.39625	5.35278	5.03522	4.71035	6.75844	6.67945	6.67844
ANGPTL5	0.474171	0.300324	0.153162	0.314683	0	0.277287	0	0	0.163022
ANGPTL6	0.726669	1.12755	0.95303	0.922642	1.03164	1.0622	0.325001	0.192543	0.961377
ANGPTL7	0.316124	0.308352	0.420948	1.79866	1.7316	0.615554	0	0	0.117555
ANGPTL8	0.0988615	0.0948671	0.0925633	0.298031	0.198326	0.387633	0	0	0
ANHX	0.0826413	0	0	0	0.164539	0	0	0	0
ANK1	1.55668	1.76787	1.79446	1.4794	1.61872	0.586302	0.384188	0.730396	0.453521
ANK2	1.395	1.51666	1.67841	1.61242	1.57104	1.90567	1.9618	1.94127	1.95062
ANK3	3.17398	3.42395	3.37806	4.1839	4.07414	3.29552	2.49391	2.49415	2.46964
ANKAR	0.736288	0.8048	0.834029	0.680155	0.716034	0.472866	0.712197	0.606118	0.705181
ANKDD1A	0.376735	0.27304	0.239996	3.9451	4.05122	3.47569	0.148043	0.172508	0.244138
ANKEF1	0.550716	0.424034	0.295125	0.645332	0.822874	0.336603	0.177829	0	0.127636
ANKFN1	0	0.0240842	0	0.0517939	0	0	0.0326383	0	0
ANKFY1	4.37999	4.44936	4.47833	3.759	3.70748	3.61556	4.47731	4.46372	4.42734
ANKH	3.86804	3.87529	3.91143	5.25522	5.29014	3.97434	4.79141	4.91131	4.98957
ANKHD1-EIF4EBP3	5.21148	5.452	5.29093	6.22823	6.14585	5.96614	5.46103	5.68755	5.65792
ANKIB1	4.72189	4.83685	4.88771	4.93395	5.03802	5.16124	4.86151	4.864	4.89764
ANKLE1	1.88674	2.08084	2.11841	0.786447	0.852043	0.477854	0.485735	0.381519	0.68635
ANKLE2	5.28257	5.27395	5.32141	4.61523	4.58511	4.93213	5.69029	5.6016	5.55479
ANKMY1	0.570801	0.673173	0.671557	0.786637	0.512067	0.849109	0.694293	0.360003	0.303459
ANKMY2	4.0281	4.02994	4.15762	4.73231	4.75851	5.01932	4.55546	4.65079	4.41972
ANKRA2	3.35317	3.48662	3.31082	5.24697	5.17259	5.1291	3.99516	4.01427	4.12334
ANKRD1	4.78487	4.75163	4.76382	3.11759	3.09267	7.04768	8.97482	8.94809	8.92431
ANKRD10	4.79746	4.80156	4.87688	6.37817	6.33604	5.3812	5.39342	5.51711	5.59666
ANKRD11	6.55058	6.62867	6.25422	6.33348	6.38988	6.13064	6.35825	5.6679	5.9223
ANKRD12	4.01161	4.00924	4.16208	4.64136	4.42279	4.58666	4.16466	4.27105	4.26133
ANKRD13A	6.84514	7.00377	7.02438	6.32729	6.50062	6.75118	7.66379	7.67912	7.61714
ANKRD13B	1.97038	1.87698	1.98087	1.92397	1.89516	1.46854	2.72587	2.68344	2.8731
ANKRD13C	4.6136	4.68958	4.58224	4.51929	4.56252	4.5457	4.81153	4.76486	4.75395
ANKRD16	1.85354	2.01743	2.2227	1.83037	1.95575	1.97925	1.8305	1.72778	2.2377
ANKRD17	4.30132	4.40782	4.48823	4.77689	4.81095	4.63854	5.16923	5.09197	5.18577
ANKRD18B	0.947571	1.12185	0.969474	1.64602	1.65547	1.34926	0.894746	0.867918	0.882101
ANKRD2	0.370824	0.313098	0.487723	1.36452	1.04651	0.887001	0.514111	0.446698	0.569407
ANKRD20A4P	0	0	0	0.0644966	0.236655	0.130482	0	0	0
ANKRD22	0.662483	0.588446	0.434761	0.400854	0.386291	0.286382	0.833046	0.665519	0.256439
ANKRD24	0.400869	0.31907	0.437275	0.830602	0.721564	0.930821	0.701488	0.888918	0.900825
ANKRD26	2.25895	2.34245	2.36572	2.62188	2.57004	2.41893	2.09175	2.1734	2.15893
ANKRD27	3.31198	3.47873	3.4837	3.86988	3.8489	4.05234	3.99598	4.08548	3.98103
ANKRD28	3.26157	3.21686	3.43887	3.87407	3.79343	3.44218	3.94722	4.16236	4.36886
ANKRD29	3.32391	3.29718	3.24284	3.71092	3.82554	4.00123	2.31594	1.88339	2.0421
ANKRD31	0.242957	0.173432	0.273163	0.0641144	0.0472606	0.0336196	0.0207817	0.133819	0.0469813
ANKRD33	0	0	0	0	0	0	0	0	0
ANKRD34B	0	0	0	0.143359	0.0712368	0.147171	1.27837	1.34494	0.983185
ANKRD34C	0	0	0	0	0	0	0	0	0
ANKRD35	1.73459	1.63572	1.72007	2.17162	2.23973	2.51469	1.19375	1.14416	1.18988
ANKRD36C	0.520236	0.51306	0.364719	1.07475	0.774479	0.974221	0	0.189408	0
ANKRD37	3.66002	3.84351	3.38207	3.15235	3.40443	2.99479	4.64981	4.72959	4.70781
ANKRD39	4.84334	4.78039	4.68681	5.20197	4.96655	5.11505	4.53086	4.36575	4.83962
ANKRD40	4.65005	4.74536	4.68384	4.70784	4.70213	4.50524	5.44388	5.43902	5.41953
ANKRD42	2.85921	2.85175	2.88185	3.37458	3.36749	3.3162	2.9482	3.04956	3.08407
ANKRD44	1.89614	2.02804	2.04683	1.50489	1.30764	0.599681	1.93755	1.72128	2.1201
ANKRD46	4.32856	4.39226	4.36833	4.74207	4.76778	4.04617	4.06495	3.98524	3.9997
ANKRD49	2.97202	3.04788	2.93502	2.84868	2.90621	2.83052	2.51806	2.60606	2.54776
ANKRD50	4.22174	4.2279	4.30067	3.30683	3.30171	3.24033	4.70689	4.77516	4.85833
ANKRD52	4.90269	5.11025	5.1461	4.30181	4.15746	3.72947	5.3074	5.26149	5.35064
ANKRD53	0.0728659	0	0	0.0394108	0	0.0396185	0	0.0891157	0
ANKRD54	4.48038	4.5542	4.51357	3.39077	3.3799	2.93343	4.15269	4.04471	4.17178
ANKRD55	0	0	0	0.466156	0.690709	0	0	0	0
ANKRD6	1.01663	0.761701	0.957402	2.70388	2.83144	3.33966	3.36769	3.43389	3.37489
ANKRD60	0	0	0	0	0	0	0	0	0
ANKRD61	0.687028	0.497449	0.936275	1.69495	1.84332	1.2	0	0.0779361	0
ANKRD62	0.102118	0.132733	0.159503	0.359252	0.104852	0.146345	0.087175	0.105992	0.0982915
ANKRD66	0	0	0	0	0	0	0	0	0
ANKRD7	0	0	0	0.548862	0.691616	0.215073	0	0	0
ANKS1A	3.00944	3.09989	3.10394	3.44914	3.44481	3.25743	3.40243	3.42263	3.65486
ANKS1B	0.716482	0.514142	0.772927	0.448598	0.168379	0.223262	0.0312484	0.0770816	0.0714222
ANKS3	4.01048	4.21701	3.98125	3.83529	3.79172	4.3676	3.05632	3.9077	3.51813
ANKS4B	0	0	0	0	0	0	0	0	0
ANKS6	5.58447	5.62639	5.64562	5.51469	5.42105	5.19297	4.72767	4.58985	4.84408
ANKUB1	0	0	0	0.0495053	0	0	0	0	0
ANKZF1	4.21226	4.36422	4.44823	5.82719	5.74905	5.76415	5.17265	5.28308	5.1399
ANLN	7.52179	7.57184	7.57998	5.29472	5.34823	5.31661	1.89264	1.71194	1.77981
ANO1	0.151842	0.313173	0.15749	2.88501	2.92146	0.544106	5.53209	5.57979	5.62808
ANO10	6.05335	6.0196	6.11341	5.84315	5.81647	6.18229	6.4459	6.47706	6.49764
ANO2	0.22289	0.290697	0.137349	1.51037	1.85613	0.125326	0.307439	0.319762	0.189935
ANO3	0.706951	0.913065	0.806435	3.17293	3.31027	2.95809	2.91648	3.28561	2.90309
ANO4	0.101079	0.0507065	0.0336549	0.0829056	0	0	0.101474	0.0402121	0
ANO5	0.436341	0.447091	0.413958	0.275408	0.218528	0.0276169	0.133104	0.0163865	0
ANO6	5.37103	5.45289	5.51172	5.05804	5.05451	5.10604	6.29065	6.32898	6.28445
ANO7	0.49969	0.517212	0.461966	0.742338	0.455336	0.91992	0.0410831	0	0.0508569
ANOS1	0.0580892	0.203159	0.149258	0.0460118	0.0151022	0.0160142	0	0.0181755	0
ANP32B	9.04903	9.09018	9.03732	8.8858	9.05093	9.21757	6.6338	6.57381	6.70623
ANP32D	5.08812	5.05299	5.15591	5.02955	5.15166	4.89932	4.63179	4.6205	4.57261
ANP32E	8.38495	8.38075	8.18807	7.58155	7.66881	7.3694	5.98581	5.87014	6.0104
ANPEP	2.76744	2.94272	2.9728	2.03112	1.96235	2.53474	5.78188	5.77791	5.84567
ANTKMT	5.11958	4.8754	4.79736	4.64681	5.00181	4.5028	3.80323	3.87668	3.77376
ANTXR1	5.05882	5.29328	5.20027	5.16759	5.33983	4.49037	6.29937	6.33605	6.32789
ANTXR2	7.1613	7.15094	7.26055	6.00295	5.99083	6.67701	7.28211	7.26026	7.23697
ANTXRL	0.26861	0.229178	0.152675	0.32261	0.627616	0.312067	0.0671458	0.109565	0.0805553
ANXA1	10.1023	10.1096	10.1045	8.75507	8.78643	8.6239	8.38359	8.37142	8.29917
ANXA10	0	0	0	0.407088	0.392588	0.531303	0.444936	0.262929	0
ANXA11	7.76202	7.69793	7.73825	6.70126	6.66748	6.75954	6.76303	6.70682	6.80363
ANXA13	1.29441	1.36425	1.18377	1.46187	1.67659	1.61323	0.727049	0.298756	0.764192
ANXA2	11.3165	11.3389	11.3603	10.7215	10.7535	11.1347	11.0584	11.0499	11.0424
ANXA3	7.36818	7.35256	7.33936	7.35291	7.32568	6.84505	4.68417	4.72961	4.65228
ANXA4	6.40747	6.43703	6.42671	6.42764	6.37004	6.9476	6.97594	7.02526	7.06079
ANXA5	9.5075	9.4929	9.51917	9.79998	9.81055	9.74913	9.88127	9.83755	9.8087
ANXA6	7.37427	7.40591	7.43606	6.91011	6.8895	7.42206	8.81052	8.82943	8.86239
ANXA7	7.11405	7.17445	7.17577	7.40113	7.43406	7.3528	7.37797	7.3831	7.3198
ANXA8	9.10412	9.15245	9.15368	3.43575	3.55259	0.911962	1.67928	2.03851	1.73549
AOAH	0.122504	0.0608623	0	0	0	0	0.198519	0.0665425	0.331807
AOC1	0	0	0	0.0737147	0	0	0	0	0
AOC2	0.265571	0.169984	0.214498	0.391053	0.400718	0.542574	0.24604	0.392989	0.401365
AOPEP	4.53845	4.57755	4.52421	2.52967	2.34867	2.00957	5.34389	5.45097	5.35742
AOX1	2.04486	1.92554	2.00545	4.44904	4.58509	3.18898	1.9891	1.8368	1.92926
AP000295.1	5.17488	4.94381	5.35962	5.79156	6.02679	6.17691	4.58738	4.51168	4.49354
AP000311.1	8.42379	8.35683	8.33094	8.16321	8.23149	8.12855	8.49402	8.42676	8.46915
AP000356.5	6.46311	6.53077	6.57907	5.62696	5.808	5.70056	5.87814	5.75778	5.73539
AP000812.4	2.79662	2.96033	2.79261	2.64503	2.72432	2.84003	0.866557	1.01707	0.765615
AP000944.5	5.45151	5.50082	5.52422	4.5385	4.61803	4.20401	2.75696	2.95018	3.00132
AP001781.2	3.21663	3.38549	3.375	3.5764	3.57925	3.29295	3.6215	3.48406	3.67031
AP002748.5	2.845	2.70323	2.57722	4.63855	4.50262	3.89988	3.75734	3.68074	3.66374
AP003071.5	4.53162	4.55306	4.56339	3.3738	3.17071	3.39279	3.84948	3.84805	3.74598
AP003108.2	5.62872	5.81591	5.8285	5.34895	5.55058	5.60017	6.02093	5.89275	5.90033
AP1B1	4.98516	4.90563	4.95324	4.72232	4.52305	4.19796	5.28782	5.24767	5.34235
AP1G1	6.03957	6.12093	6.0569	5.70573	5.72581	5.46426	5.83449	5.7703	5.6986
AP1M1	5.77645	5.8647	5.94006	5.23385	4.98611	5.31938	5.6213	5.66359	5.68144
AP1M2	1.83169	1.45212	1.83451	0	0	0.253623	1.89533	1.55826	1.93371
AP1S1	7.84661	7.78944	7.90064	7.49085	7.5111	7.06576	6.7788	6.7849	6.77785
AP1S2	6.18456	6.20619	6.0258	6.89405	6.8987	6.78215	5.62417	5.80161	5.79292
AP1S3	2.55662	2.04907	2.7344	2.10668	2.16714	1.22985	1.10301	2.29794	2.53077
AP2A1	6.15538	6.18023	6.18796	6.06614	5.98757	6.3336	6.46881	6.44402	6.51677
AP2A2	5.47933	5.54506	5.56312	5.2355	5.08452	5.48061	5.52055	5.69047	5.63921
AP2B1	5.857	5.92173	5.94917	6.36196	6.44222	6.27231	6.00221	6.05056	6.06487
AP2M1	7.96266	7.94199	8.00969	7.89992	7.87507	7.8425	7.91529	7.98126	7.99528
AP2S1	7.21124	7.01058	7.05587	6.88349	7.01214	6.95335	7.07053	6.96868	7.05535
AP3B1	5.68481	5.89969	5.80997	5.95483	5.97578	5.66261	5.31724	5.34193	5.22484
AP3B2	0.406745	0.480902	0.478443	0.124892	0.196443	0.0965736	0.212913	0.207433	0.479597
AP3D1	5.5073	5.56191	5.61993	5.55981	5.48182	5.68713	5.57938	5.56767	5.5535
AP3M1	4.79644	4.92564	5.16735	4.79287	4.86841	4.83396	5.35364	5.54347	5.38066
AP3M2	3.24178	3.14565	3.3932	4.34146	4.41475	4.8818	4.5765	4.71065	4.84588
AP3S1	6.03267	5.96955	5.97871	6.59446	6.67199	6.81202	5.50478	5.57029	5.60701
AP4B1	2.98402	3.01272	2.98304	3.20427	3.11724	3.06018	3.12362	3.03234	3.07326
AP4E1	3.89309	3.92475	3.92991	4.20221	4.27604	4.17563	3.50075	3.40865	3.5847
AP4M1	3.95991	3.91252	4.14786	3.5032	3.24527	3.30712	3.85308	3.65707	4.21973
AP4S1	4.95474	5.04006	4.7084	3.97951	3.89205	4.21416	3.47116	2.73675	3.4924
AP5B1	3.89938	3.83069	3.95786	3.23261	3.33224	2.99342	3.76886	3.71931	3.73725
AP5M1	4.78892	4.93951	4.92243	5.32584	5.29124	5.09821	5.08299	5.11738	4.98423
AP5S1	3.78645	3.76446	3.87774	3.81343	3.74096	3.69716	4.09486	4.04077	4.11113
AP5Z1	3.98964	3.89189	4.00564	5.02125	4.96529	5.28877	4.38212	4.32873	4.50674
APAF1	3.3815	3.52012	3.5406	3.04944	3.0539	3.47941	3.33031	3.41077	3.46588
APBA1	0.511334	0.599721	0.370328	0.219103	0.178036	0.377436	2.34523	2.2301	2.21445
APBA2	0.989571	1.04826	0.998741	0.671544	0.352726	0.798764	0.687504	0.58804	0.647186
APBA3	4.00718	4.02983	4.04042	3.74972	3.66846	3.97969	4.00751	4.03592	4.20572
APBB1IP	4.78717	4.88972	4.86654	4.25267	4.17853	3.28928	3.80691	3.68647	3.86295
APBB3	2.05355	2.0387	2.22654	3.67831	3.43896	3.49211	2.3641	2.46577	2.65519
APC	3.5249	3.65583	3.7812	2.53285	2.61894	2.9593	4.61772	4.63434	4.69968
APCDD1	2.47285	2.37249	2.53315	5.11656	5.05282	2.46458	2.34506	2.49696	2.5395
APEH	5.99482	6.0498	6.07366	6.24081	6.25346	6.1122	5.90974	5.89695	5.84455
APELA	0.264171	0.363743	0.188357	0.679804	0.737623	0.583381	0.164987	0.258688	0.126329
APEX1	7.24554	7.25039	7.25323	6.26276	6.24086	6.0131	6.72487	6.69186	6.67285
APEX2	3.89041	3.88132	3.91046	3.4191	3.31736	3.35414	3.89424	3.87224	3.90987
APH1A	6.69951	6.88526	6.73619	6.34506	6.40285	6.48058	6.38984	6.37615	6.63684
API5	6.15528	6.18994	6.22462	5.46686	5.47747	5.4431	5.57292	5.61189	5.57548
APIP	5.57585	5.5994	5.59517	5.02396	5.12977	4.73443	4.63124	4.68097	4.57956
APLF	2.28997	2.19879	2.09239	3.03792	3.23909	2.37411	1.67362	1.67996	2.21463
APLNR	0.167711	0	0.157032	0	0.169962	0.0916958	0	0	0
APLP1	2.37089	2.4311	2.21037	1.03513	1.14979	0.735157	2.27078	2.31065	2.13229
APLP2	8.92844	8.97893	8.99299	8.92283	8.92048	8.78489	8.03516	8.00557	8.03016
APMAP	6.13723	6.31799	6.29393	6.38326	6.39271	6.18648	6.19978	6.17033	6.13455
APOA1	0.0434971	0	0	0	0.0452598	0	0	0	0
APOA2	0	0	0.533166	1.45967	0	2.33009	0	0	0
APOA5	0.0429497	0.0412794	0.0810519	0.476808	0.360055	0.136054	0	0	0
APOB	0	0.013285	0	0	0	0.00737924	0	0	0
APOBEC1	0.933435	0.926764	0.936925	1.14143	1.07119	1.42824	0	0.333795	0
APOBEC2	0.788673	0.687979	0.885087	1.57615	1.48029	1.30071	0	0	0.0731224
APOBEC3H	1.55299	1.61092	2.09926	6.34824	6.20023	5.21118	5.21049	4.53985	4.49217
APOC1	3.15322	3.16634	3.46369	9.01407	9.11611	7.26221	4.80273	4.48785	4.34537
APOC2	0	0	0	1.18676	0.866175	0.22119	0	0	0
APOC4	0.830173	0.472985	0.781892	2.38049	2.98687	1.58406	0.243913	0	0.721693
APOD	0.527483	0.624854	0.585742	6.31853	6.19937	2.3279	1.05205	1.19034	1.28952
APOE	8.28078	8.25973	8.27638	11.8882	11.8545	11.4214	8.96821	8.96236	8.98348
APOF	0.554086	0.910085	0.38649	1.37321	0.894178	1.06153	0.366285	0.0674267	0.269289
APOH	0	0.256249	0	0.700116	0.487663	0.279238	0.153402	0	0
APOL4	2.59028	2.52235	2.66341	5.31101	5.50011	5.41712	4.96252	4.97477	4.89762
APOM	0.899114	1.11147	0.958437	1.59753	2.03503	0.999079	1.59147	0.900778	1.42891
APOO	4.40885	4.43303	4.27221	4.34756	4.10762	4.03581	4.18138	3.80079	3.96449
APOOL	4.65955	4.51586	4.46607	4.1233	4.29351	4.67513	4.06652	4.08524	4.1331
APP	7.91236	7.93485	7.99814	8.54004	8.56719	8.61404	8.07973	8.0924	8.12809
APPBP2	3.75528	3.86732	3.86972	3.70177	3.75027	3.7783	3.61183	3.57324	3.76597
APPL1	4.70715	4.74366	4.75985	5.04187	5.06891	5.09035	4.65582	4.857	4.7441
APPL2	4.11563	4.33828	4.26327	3.92319	4.29757	4.1792	3.98098	4.21826	4.19183
APRT	6.05061	5.98423	6.17515	6.75362	6.56335	6.73774	5.48632	5.38546	5.26905
APTX	5.28524	5.28297	5.41586	5.40037	5.19294	5.18436	5.09808	4.96353	5.19007
AQP10	0	0	0.0541483	0	0	0.228961	0.455587	0.814566	0.475826
AQP11	1.03295	1.03846	1.26123	3.14985	2.98573	2.81496	1.18625	1.62369	1.07635
AQP12B	0	0	0	0	0	0	0	0	0
AQP2	0	0	0.11047	0.0895605	0.451658	0.0186541	0	0	0
AQP3	0.148758	0.232704	0.209388	1.36116	1.26754	0.716066	0.673641	0.541644	0.610574
AQP4	0.0204802	0.0202298	0.01982	0.0214556	0.0209395	0	0	0	0
AQP5	0	0	0	0	0	0	0	0	0
AQP6	1.12578	1.20868	1.15932	1.37205	1.20578	1.25487	0.555744	1.16307	0.821381
AQP8	0	0.127603	0	0	0.0691219	0.0727795	0	0	0
AQP9	0.100193	0.0334322	0.157101	0.946625	1.05172	1.00661	0.660475	0.619113	0.50103
AQR	4.86604	4.89431	4.95887	4.65378	4.71843	4.63161	4.51841	4.60011	4.55374
AR	1.93621	1.87524	2.1324	2.86275	2.6082	0.85699	0.842882	0.9015	0.835842
ARAF	4.77945	4.89084	4.92376	4.86402	4.78966	4.79337	5.19449	5.28303	5.21176
ARAP1	4.35807	4.40606	4.51817	5.18566	5.10526	5.05916	5.04107	5.05887	5.07938
ARAP2	0.981058	0.943634	1.1514	0.788453	0.777534	0.152524	0.0754833	0.0886803	0.142279
ARAP3	2.28123	2.28595	2.34045	3.51407	3.44923	2.73891	2.84962	2.93154	2.90547
ARCN1	7.18932	7.23233	7.30784	7.42263	7.47301	7.33252	7.46602	7.44357	7.44468
AREG	0.0620236	0	0.317982	1.52436	1.43779	1.69469	1.33076	1.52581	1.75277
AREL1	4.21303	4.28504	4.38504	4.17824	4.15171	3.77913	5.32438	5.28352	5.37633
ARF1	8.8608	9.13442	9.12638	9.52833	8.84807	8.75419	8.71178	9.11323	8.68551
ARF3	6.10156	6.10687	6.09499	5.76613	5.88199	5.80426	6.50793	6.53852	6.53555
ARF4	10.0228	10.5917	9.57578	11.2332	10.9698	11.3824	9.03539	8.79574	8.35224
ARF5	7.92266	7.90562	7.90249	7.67462	7.55925	7.80224	7.46725	7.4121	7.46727
ARF6	7.08099	7.12585	7.07879	6.79213	6.7673	6.7023	6.66854	6.5062	6.44241
ARFGAP1	5.24987	5.34484	5.35551	6.80178	6.64571	6.11733	5.15226	5.14053	5.23963
ARFGAP2	4.93718	5.07445	5.34	5.82383	5.83682	6.1097	5.11138	5.35745	5.78014
ARFGAP3	5.91304	5.91799	5.91472	6.24517	6.33942	6.52894	5.78046	5.73674	5.74231
ARFGEF1	3.79673	3.90072	4.00895	4.14258	4.20589	4.18953	3.79924	3.86027	3.76917
ARFGEF2	3.76532	3.77193	3.91528	4.3306	4.32675	4.40425	4.33012	4.28381	4.4173
ARFGEF3	1.97711	2.09497	2.14564	1.79679	1.71118	0.490136	0.931471	0.921685	0.817161
ARFIP1	5.0711	5.22657	5.18413	4.58173	4.67172	4.79551	4.87854	5.1929	4.89265
ARFIP2	5.79805	5.66958	5.89059	5.78639	5.88047	5.70746	5.49227	5.36022	5.54502
ARFRP1	4.59898	4.65806	4.2822	5.10078	5.14066	4.84624	5.35888	5.40074	5.28049
ARG1	0.212844	0.0726382	0.137519	0	0	0	0	0	0
ARG2	3.13446	3.03525	3.23848	3.33414	3.27382	3.86311	3.06072	3.13748	3.15591
ARGFX	0	0.339855	0.118712	0.366266	0.127666	0.475966	0	0.227647	0
ARGLU1	7.12977	7.06171	7.00748	8.39759	8.27261	7.77737	5.68173	5.70557	5.73616
ARHGAP1	5.56247	5.73053	5.67122	5.17912	5.07675	5.24889	6.63294	6.54066	6.61333
ARHGAP10	4.36905	4.57604	4.59529	3.51311	3.52297	3.47993	3.82357	3.88716	4.05907
ARHGAP11A	6.12635	6.19013	6.25241	4.59907	4.61777	4.83573	2.51413	2.43582	2.38986
ARHGAP12	3.95937	3.94219	3.9673	4.39651	4.36396	4.33735	3.68098	3.53974	3.2346
ARHGAP15	0.136249	0.0681328	0.883566	0.389234	1.00836	0.213403	0.630093	0.618947	0.935688
ARHGAP17	4.12755	4.22041	4.26139	4.0468	3.93404	4.11562	4.95623	4.85772	4.98657
ARHGAP18	4.70367	4.79131	4.84672	3.53695	3.56019	4.45998	5.32616	5.4013	5.25312
ARHGAP19-SLIT1	3.2414	3.29192	3.34241	2.58088	2.61878	2.75442	1.94296	1.92053	1.84689
ARHGAP20	2.0111	2.16979	2.18582	2.84704	2.82067	2.74777	1.20452	1.31305	1.28071
ARHGAP21	4.53186	4.60339	4.73327	4.11032	4.21486	4.23156	4.14936	3.98965	4.25712
ARHGAP22	3.41582	3.36174	3.2802	5.63207	5.5339	5.53501	5.47169	5.51281	5.4882
ARHGAP24	4.18284	4.27033	4.2209	4.35412	4.293	3.93149	6.53856	6.50793	6.59418
ARHGAP25	1.50498	1.48887	1.93742	3.48299	3.59781	3.22629	2.7335	2.81677	2.53793
ARHGAP26	3.18883	3.08665	3.39625	3.42985	3.32195	4.20596	4.29599	4.32215	4.13927
ARHGAP27	1.05133	1.15652	1.09047	0.302358	0.175297	0.50157	1.7624	1.5828	1.32381
ARHGAP28	0.714462	0.943679	1.0935	1.07066	1.41538	0.300199	1.22711	1.58633	1.53441
ARHGAP29	3.65996	3.66856	3.8998	3.94213	3.96315	3.20267	3.9607	3.96116	3.92545
ARHGAP30	0.444788	0.405321	0.529795	0.610614	0.515843	0.508132	0.612767	0.36175	0.223177
ARHGAP31	4.6869	4.80701	4.87629	3.31644	3.31998	3.22628	5.40928	5.36651	5.3352
ARHGAP32	1.80285	1.90082	1.86641	1.50311	1.48322	1.29153	1.28041	1.40335	1.39791
ARHGAP35	4.54784	4.72793	4.77206	4.60679	4.60009	4.8198	4.72534	4.68033	4.75339
ARHGAP36	0	0	0	0.0714167	0	0.0370476	0	0	0
ARHGAP4	0.478442	0.591312	0.517924	2.84833	2.79185	1.65486	0.694867	0.440011	0.608798
ARHGAP42	5.19535	5.29153	5.26954	3.98461	4.04685	4.10885	4.09903	3.97718	4.08952
ARHGAP44	1.30209	1.45533	1.34107	0.197063	0.294732	0.455559	0.662047	1.05797	0.730811
ARHGAP45	0.314243	0.290214	0.346665	1.12806	1.29764	0.760319	0.223766	0.47771	0.311432
ARHGAP5	4.96489	5.00389	5.20429	4.68258	4.81247	4.43722	4.65558	4.56394	4.57049
ARHGAP6	2.41203	2.52145	2.50151	2.8177	2.83258	2.56818	3.2691	3.14727	3.1838
ARHGAP8	0.355132	0.506201	0.724676	0.772177	0.894075	1.10571	0	0.0705885	0.470512
ARHGAP9	0.377215	0.357154	0.291171	0.149536	0.0886803	0.0809564	0.094405	0.281442	0.11514
ARHGDIB	5.60729	5.76616	5.7032	4.14005	4.07794	2.76176	6.10575	6.02481	6.03732
ARHGDIG	1.83512	1.93261	2.11583	2.7425	2.76284	2.85873	1.67356	2.38872	2.31685
ARHGEF1	5.19276	5.35973	5.35994	5.305	5.28033	5.35527	4.8596	4.97597	5.01993
ARHGEF10	4.99527	5.0825	5.05456	4.88332	4.80883	4.91722	4.9875	4.94658	5.02086
ARHGEF10L	1.47795	1.5261	1.44979	0.0789554	0.166305	0.609983	4.84489	4.73286	4.87224
ARHGEF11	3.13647	3.28783	3.28756	3.24018	3.16531	3.01119	4.14848	4.13908	4.20913
ARHGEF12	5.71078	5.83468	5.93531	5.76044	5.79955	5.16953	5.40133	5.36251	5.41721
ARHGEF15	0.0187239	0	0	0.321196	0.28036	0.0594356	0	0.0244417	0
ARHGEF16	0.0461963	0	0	0.336131	0.246137	0	0.0753492	0.0637059	0.258691
ARHGEF17	3.19482	3.20289	3.34697	2.71423	2.44924	3.02183	4.64855	4.6775	4.72368
ARHGEF19	2.49125	2.38065	2.35768	2.59359	2.47508	2.3394	1.86743	1.86564	2.03133
ARHGEF2	5.16675	5.25302	5.27856	5.43508	5.41941	5.79271	5.87156	5.82738	5.86855
ARHGEF25	4.23465	4.25967	4.41276	4.98286	4.99418	4.57411	5.03047	4.99304	5.11116
ARHGEF26	0.380534	0.509226	0.368284	0.949594	0.788611	0.17912	1.02462	0.872855	0.945363
ARHGEF28	1.33033	1.21623	1.17286	2.06264	2.10083	2.3489	0.542478	0.684514	0.35397
ARHGEF3	3.29902	3.45474	3.37998	4.58709	4.49348	3.7017	4.2135	4.09441	4.03362
ARHGEF33	1.4539	1.53302	1.55697	1.02765	0.867791	1.10379	0.0449494	0.108405	0.0525133
ARHGEF37	0.404685	0.432803	0.392015	1.00934	0.855266	0.055726	0.235064	0.16104	0.22793
ARHGEF38	0.0621977	0	0.0302287	0	0	0	0	0	0
ARHGEF39	4.26359	4.49757	4.49578	3.73637	3.70972	3.2722	0.905996	0.556643	0.844226
ARHGEF40	3.48523	3.52378	3.61664	3.9667	3.85121	3.47309	3.92342	3.97005	3.96626
ARHGEF5	2.38388	2.46893	2.43394	2.25668	2.17895	1.91548	2.31989	2.22007	2.28575
ARHGEF6	2.6942	2.44015	2.67546	4.12579	4.11371	4.46925	3.71958	3.76836	3.84223
ARHGEF7	3.70629	3.80654	3.87711	3.79683	3.79161	3.76009	4.85102	4.81088	4.81448
ARHGEF9	2.75665	2.97526	3.01503	2.16798	2.33322	2.32833	2.50721	2.59121	2.821
ARID1A	4.28868	4.39036	4.52872	4.39004	4.40157	4.22482	4.27094	4.33451	4.45447
ARID1B	4.32881	3.84691	4.29101	4.13925	4.38439	4.078	4.07114	4.10803	4.45899
ARID2	3.52721	3.69348	3.59872	3.30939	3.30183	2.87041	3.38659	3.07999	3.13862
ARID3A	2.97566	3.21646	3.15728	3.49902	3.47012	3.97101	3.04123	2.94938	3.18557
ARID3B	0.955022	0.912694	1.07779	0.988958	0.998876	1.06266	1.00814	0.901055	0.846695
ARID4A	2.65296	2.66545	2.60578	2.73678	2.80811	3.01655	2.69993	2.69818	2.78461
ARID4B	4.43051	4.5078	4.47862	4.3378	4.38498	4.29773	3.5789	3.57135	3.68993
ARID5A	2.12951	2.43168	2.37802	2.49807	2.19026	2.41268	3.25272	3.25721	3.20667
ARID5B	3.43028	3.47524	3.51538	4.75436	4.71968	4.96677	6.31069	6.34161	6.31404
ARIH1	6.21378	6.16663	6.0349	6.68039	6.59497	6.28682	5.75606	5.69404	5.64426
ARIH2	5.0973	5.09938	5.18107	4.90851	4.78176	4.64949	5.10546	5.22546	5.13806
ARL1	6.73698	6.71291	6.62236	7.23428	7.20722	7.22176	6.68054	6.46752	6.61379
ARL10	3.44251	3.45903	3.55653	3.51406	3.62954	3.3895	3.73219	3.72396	3.63144
ARL13A	0	0	0	0	0.348337	0.194702	0	0	0
ARL13B	3.57645	3.57407	3.42792	4.06426	3.9554	3.59858	2.54411	2.77089	2.5831
ARL14	0	0	0	0	0	0	0	0	0
ARL14EP	5.03184	5.07939	5.15267	4.9393	4.94792	5.13362	4.01911	4.00376	3.98146
ARL15	6.0005	5.77841	5.76198	3.96902	4.11673	3.43066	4.91746	5.10242	4.49806
ARL2	6.60032	6.4452	6.58078	7.19527	7.07956	7.39285	6.70839	6.79058	6.93048
ARL2BP	5.97432	5.99986	6.05723	6.45509	6.52967	6.11904	5.90601	5.95153	5.87424
ARL4A	2.14627	2.57233	1.50402	1.75856	0.644523	1.40042	1.18257	1.93508	1.83945
ARL4C	6.40638	6.26359	6.04374	8.48657	8.2517	7.63747	7.47759	7.45005	7.50502
ARL4D	6.10379	5.87629	5.67284	6.11773	6.15019	3.90344	4.2047	3.75019	4.31807
ARL6	3.72231	3.74631	3.71333	2.85269	2.71752	2.23191	3.02533	2.95821	3.19462
ARL6IP1	0.514675	0	0	0	0.503317	0	0	0	0
ARL6IP4	6.20415	6.04282	6.11633	6.37387	6.31166	5.81808	6.25877	6.12424	6.17286
ARL6IP5	7.63789	7.64214	7.57827	7.66315	7.62746	7.88031	8.33554	8.29514	8.25553
ARL6IP6	4.36252	4.38392	4.35701	4.88931	4.89113	4.93625	4.6225	4.85215	4.59349
ARL8A	5.61698	5.56465	5.5998	5.02811	4.97982	4.94565	5.55909	5.55688	5.46586
ARL8B	6.43217	6.48156	6.43383	6.20272	6.29	6.37258	6.32652	6.31995	6.3335
ARL9	0.69621	0.232241	0.3086	0	0.0529472	0.0556177	0.549382	0.746571	0
ARMC1	5.22929	5.22849	5.12115	4.72951	4.80147	4.67048	5.13544	5.21464	5.04339
ARMC10	4.80712	5.04868	4.82689	4.84568	4.98889	4.5325	4.46449	4.33433	4.02412
ARMC12	1.53901	1.7542	1.85333	2.14639	1.83586	2.05013	0.345109	0.856361	0.220363
ARMC2	0.723658	0.758815	0.850427	0.944338	0.968574	0.772783	1.51181	1.56584	1.24396
ARMC3	0	0	0	0.0271951	0.0265494	0	0	0	0
ARMC4	0.0573366	0	0	0.118875	0.0548929	0.0582528	0	0	0
ARMC5	3.24825	3.24846	3.30385	2.05866	1.96974	1.955	2.23923	2.06767	2.06951
ARMC6	5.05694	5.04094	5.14781	3.52688	3.27885	3.0666	4.34399	4.35801	4.51326
ARMC8	4.144	4.20272	4.13351	3.51286	3.53532	3.42608	4.25448	4.38461	4.31892
ARMC9	3.47949	3.55563	3.42259	4.22389	4.24446	4.45287	4.6935	4.67236	4.79262
ARMCX1	5.5326	5.51	5.47433	5.76471	5.74015	6.13742	5.41176	5.51099	5.35893
ARMCX2	5.73332	5.68436	5.70136	6.04151	6.01481	6.07811	5.81157	5.90418	5.92666
ARMCX3	6.46043	6.3779	6.55783	7.01562	7.03972	6.97739	7.09361	7.01305	6.97904
ARMCX4	2.50182	2.37248	2.55077	1.86183	1.77432	1.42464	1.97281	1.81236	2.07853
ARMCX5	3.95645	3.9951	3.94165	3.43414	3.51353	3.41231	4.08125	4.06634	4.12301
ARMCX5-GPRASP2	1.80727	1.72752	1.85078	1.74247	1.55156	1.31583	1.97772	1.96589	2.18249
ARMCX6	5.03565	5.06998	5.02986	5.57729	5.4946	5.71629	5.85215	5.85955	5.79906
ARMH1	0.320301	0.612292	0.299413	0.77171	0.787922	2.91479	0.375596	0.825318	0.835632
ARMH2	0.186078	0.490574	0	0	0	0.198063	0	0	0
ARMH3	3.15031	3.25374	3.23518	2.6164	2.48849	2.74362	3.48903	3.43776	3.62796
ARMH4	1.47188	1.59506	1.79534	1.11169	0.814568	0.377581	2.09734	1.81403	2.03831
ARMT1	7.19515	7.42881	7.52406	5.18142	5.27342	6.04775	4.88483	4.99769	4.80771
ARNT	4.46041	4.49136	4.67981	5.00642	4.94003	5.2455	4.97621	4.94569	4.89924
ARNT2	1.61549	1.69398	1.80526	1.33075	1.50333	3.4875	2.84111	2.97129	2.69505
ARNTL	2.19713	2.17302	2.44836	1.88119	2.04564	2.3145	3.82956	3.82603	3.84927
ARNTL2	5.63626	5.68812	5.70502	5.116	5.19665	6.1332	6.27713	6.24324	6.22423
ARPC1B	8.39918	8.40066	8.38332	7.93676	7.7575	8.05416	7.54195	7.51574	7.56809
ARPC2	8.92889	8.94406	8.9565	8.4708	8.53117	8.82628	9.14864	9.18791	9.20298
ARPC3	8.16064	8.19288	8.19274	8.06503	8.12294	8.36706	7.98198	7.84491	7.81404
ARPC4	6.35029	6.37383	6.47354	5.68729	5.6914	5.78915	7.06052	6.97447	6.9824
ARPC5	8.84182	8.85609	8.77744	7.75372	7.75881	7.76842	8.47783	8.52329	8.48358
ARPC5L	8.86692	8.81398	8.67333	7.87097	7.9036	7.8169	6.69706	6.91295	6.6064
ARPIN-AP3S2	6.92251	7.00621	6.86477	6.26824	6.05365	5.68958	6.24651	6.27925	6.22684
ARPP21	0.0859766	0.0810041	0.0857156	0.0138181	0.11795	0.0185103	0.484254	0.588199	0.532031
ARR3	0	0	0.0886152	0.361298	0.375766	0.918443	0	0	0
ARRB1	3.05787	3.05566	2.99365	2.28709	2.42859	2.76372	3.07648	2.93332	3.29359
ARRB2	3.03237	2.96267	3.21102	2.71981	2.75358	3.82784	2.72431	3.18798	3.08227
ARRDC2	3.34139	3.08591	3.2528	3.17633	3.21203	3.59101	3.94743	4.15244	3.95553
ARRDC3	3.09434	3.10797	3.09386	6.04443	6.12753	5.54101	3.5585	3.53936	3.71645
ARRDC4	0.971696	0.869455	0.840541	4.89348	4.99552	4.24597	3.71536	3.77666	3.80874
ARRDC5	0.263343	0.251913	0	0.27015	0.138986	0.47368	0.135885	0	0
ARSA	4.8846	4.88507	4.9468	5.4272	5.28758	5.36276	4.65662	4.74865	4.79052
ARSB	4.24342	4.45645	4.50478	2.80762	2.84226	2.02811	4.71294	4.91924	4.80193
ARSF	1.48678	1.28489	1.496	1.87641	2.04797	1.93282	0.416926	0.35058	0.411963
ARSG	0.626991	0.885856	0.494668	0.745471	0.421943	0.386233	2.3283	2.41684	2.73315
ARSH	0	0	0	0	0.0430337	0	0	0	0
ARSJ	3.33327	3.34737	3.31783	3.76896	3.80668	3.66455	4.10518	4.08759	4.03645
ARSK	3.12851	3.31016	3.33072	2.41897	2.22857	3.28988	3.30693	3.15215	4.10517
ARSL	1.74378	1.88862	2.30271	1.66552	1.7495	2.64256	2.87035	2.99177	3.20608
ART1	0.742276	0.641437	0.969355	1.12997	1.08396	1.30396	0.262949	0.251711	0
ART3	1.97658	2.26113	1.94497	2.01098	2.16007	1.78888	0	0	0.193311
ART4	0.140984	0	0	0	0	0	0	0	0
ART5	0.277109	0.498911	0.436377	0.702499	0.380913	0.51572	1.50369	1.03221	0.994793
ARTN	1.04439	1.0806	1.15082	3.31965	3.43655	3.06826	1.93007	1.31468	1.73157
ARV1	4.70797	4.71251	4.77899	5.41114	5.35773	5.28195	5.17234	5.30875	5.1829
ARVCF	1.36309	1.50155	1.62981	4.39084	4.25355	3.23609	4.90633	4.82105	4.88878
AS3MT	2.28202	1.98547	2.0311	2.1797	2.283	3.2069	1.60243	1.87261	1.83133
ASAH1	5.86381	5.88155	5.89092	7.27739	7.20046	7.8148	7.40188	7.44975	7.3353
ASAH2	0.204796	0.0415079	0.0273579	0.0616725	0.0453199	0.181372	0.0660451	0.0623373	0.0869413
ASAP1	3.90383	3.96539	4.02208	4.20133	4.32227	4.47347	5.11514	5.15927	5.14154
ASAP2	5.97715	6.05878	6.06153	5.27298	5.32405	5.31788	5.60045	5.56862	5.58933
ASAP3	2.48451	2.60801	2.57666	4.10524	4.03772	2.32094	1.52946	1.5324	1.47106
ASB1	4.08483	4.44196	4.34631	4.624	4.54981	4.24537	3.85409	3.75196	4.0644
ASB11	0	0.0866941	0	0	0.0909401	0	0	0	0
ASB13	1.05271	0.809279	0.868456	2.99384	2.76853	1.91853	3.0476	3.01667	3.58807
ASB14	0.646447	0.52662	0.369593	0.817072	0.910901	0.996966	0.454075	0.323873	0.573268
ASB15	0.0396438	0	0	0.232818	0.155082	0.202712	0	0	0
ASB16	0.349052	0.22614	0.490347	0.968993	0.940865	1.08849	0	0.14532	0.966572
ASB17	0	0	0	0	0.132414	0	0	0	0
ASB18	0	0	0	0	0.0260876	0	0	0	0
ASB2	0.178058	0.181755	0.07066	1.48521	1.15597	0.828695	1.91671	1.8641	1.90865
ASB3	3.97435	3.93135	4.06191	4.37338	4.32322	4.17164	3.53137	3.51855	3.71452
ASB4	0.178339	0.277373	0.37226	0.636827	0.744456	0.285245	0.184143	0.0789513	0.213753
ASB5	0.124625	0.0620927	0.0607433	0.851705	0.589795	0.313985	0.0838179	0.0699207	0.160178
ASB6	4.23012	4.22943	4.5287	3.76191	4.01857	3.87318	4.93539	4.65155	4.73608
ASB7	3.42213	2.77648	3.17855	3.2925	3.28218	2.99525	3.29652	3.16069	3.14024
ASB8	3.71797	3.84234	3.71929	3.55544	3.46117	3.2356	4.12337	4.1584	4.16208
ASB9	0.023535	0.145555	0.110318	0.0556246	0.207294	0.0886477	0	0.0262392	0
ASCC1	4.24531	4.51299	4.4409	4.89951	4.81628	4.55827	4.17602	4.00474	4.05842
ASCC3	4.57419	4.56041	4.64953	4.67422	4.70363	3.96694	5.23564	5.17299	5.16815
ASF1A	4.07611	4.32473	4.10215	3.01188	2.95056	2.92922	3.62487	3.37688	3.39947
ASF1B	4.11326	4.35357	4.15379	3.25236	3.60624	3.56483	2.8935	2.6094	2.99179
ASGR1	0.332526	0.541313	0.180127	1.89976	1.90942	0.324776	0.250551	0.403846	0.46582
ASH1L	4.04257	4.08074	4.11833	4.52103	4.54442	4.33649	4.0297	3.91631	4.05109
ASH2L	4.90062	5.0285	5.04334	4.94181	4.82223	4.77592	4.91975	4.79915	4.88939
ASIC1	1.95082	1.70332	1.91542	2.92125	2.96512	2.53816	2.42176	2.64954	2.72017
ASIC2	1.37868	1.21357	1.30557	0.892897	0.867973	0	0	0	0
ASIC3	0.59301	0.513457	0.56641	0.0406161	0.0770638	0.101127	0.119979	0.214509	0.213709
ASIC4	0	0.0366806	0	0	0.0780619	0.0814392	0	0	0
ASIC5	0.12456	0	0	0	0	0	0.0804312	0.0656523	0.0934277
ASNS	4.38211	4.36393	4.41837	5.29557	5.20296	5.9608	4.53199	4.42695	4.32767
ASNSD1	5.74087	5.81385	5.75465	5.20542	5.2736	5.29097	5.12192	5.20327	4.99143
ASPA	0.086834	0	0	0.176232	0.394758	0.0937427	0.838178	0.946543	0.588495
ASPDH	0.305743	0	0.263198	1.75007	1.48063	0.40461	0	0	0
ASPG	0	0	0	0	0	0.031796	0	0	0
ASPH	6.79357	6.87487	6.82613	7.82407	7.78898	7.04047	6.06626	6.07128	5.99672
ASPHD1	1.57427	1.52869	1.56519	3.53964	3.34249	3.00929	1.90115	2.124	1.96276
ASPHD2	0.293326	0.224371	0.432162	1.01777	0.995132	0.458292	0.916233	1.07436	1.11289
ASPM	4.9427	5.12133	5.07999	2.99335	2.96989	2.44925	0.197662	0.0788871	0.090157
ASPN	0.609297	0.539182	0.574527	2.38133	2.68132	2.81988	4.55919	4.56543	4.23602
ASPRV1	0	0	0	0	0.111091	0	0	0	0
ASPSCR1	3.8161	3.77564	3.67907	3.81357	3.64227	3.93841	3.25382	3.32597	3.15467
ASRGL1	4.01463	4.09106	4.06354	3.53681	3.59227	2.49868	3.6699	3.78149	3.45809
ASTE1	2.7778	2.45051	2.66395	2.71266	2.94588	2.26794	2.35434	2.36563	2.0606
ASTN1	0.474728	0.482898	0.617849	0.316094	0.192059	0.0702203	0.085925	0.250461	0.102936
ASTN2	2.84201	3.28447	3.31107	2.89938	2.90974	2.38554	1.81244	1.94954	1.33047
ASXL1	4.14122	4.15805	4.30072	4.55358	4.61586	4.19632	3.804	3.74673	5.43849
ASXL2	3.10216	3.18168	3.33913	3.60046	3.65943	3.48153	4.06415	4.05755	4.04762
ASXL3	0.036997	0.0121109	0.0119893	0.398531	0.379589	0.324191	0.0170197	0	0
ASZ1	0	0	0	0.129694	0	0	0	0	0
ATAD1	5.81208	5.79828	5.80498	5.57395	5.56098	5.34786	6.19026	6.19817	6.28902
ATAD2	5.22945	5.2487	5.33187	5.12642	5.16687	5.14048	3.11696	3.13195	3.04684
ATAD2B	2.49927	2.49136	2.51772	2.40104	2.41824	2.28646	2.09669	2.05747	2.34129
ATAD3A	6.70069	6.43104	6.52728	9.4847	9.24628	5.8374	6.1831	6.35786	6.78909
ATAD5	2.39918	2.50134	2.517	1.54221	1.55692	1.56829	0.401718	0.427627	0.530861
ATCAY	0.161505	0	0.0795781	0.0879855	0.0844331	0.0793597	0.299994	0.0896798	0
ATE1	4.1578	4.11877	4.31929	3.7616	3.70808	3.41171	3.68528	3.88224	3.77769
ATF1	4.59748	4.6046	4.51248	4.39311	4.24572	4.58387	3.4963	3.43026	3.33199
ATF2	5.11348	5.04917	5.04379	5.36935	5.356	5.66539	4.97225	5.3269	5.44083
ATF3	3.67273	3.56002	3.08228	6.88217	6.48935	5.79831	1.60768	2.16285	1.89489
ATF4	7.60503	7.56848	7.63195	7.40071	7.37381	7.82143	8.5551	8.52146	8.52861
ATF6B	4.33145	4.30083	4.46806	5.42084	5.36636	4.84253	5.3063	5.25137	5.21338
ATF7	5.66703	5.5753	5.47876	4.56507	4.27408	4.38164	5.11992	4.91742	4.84684
ATF7IP	3.70262	3.88872	3.78187	4.27946	4.27449	4.18022	4.35618	4.42225	4.42494
ATF7IP2	4.82458	4.83422	4.85671	4.46762	4.4942	3.41925	2.43766	2.06843	2.1234
ATG10	3.95002	3.82999	3.37304	4.28882	4.36211	3.91208	2.5719	2.73416	3.0856
ATG101	5.53238	5.44385	5.47183	5.67113	5.55508	5.74845	5.5898	5.57017	5.58356
ATG13	4.21495	4.30685	4.22824	5.16517	5.09537	5.11154	5.08031	5.06478	5.13388
ATG14	2.54624	2.67634	2.7452	3.32221	3.29951	3.2778	2.51129	2.57816	2.56705
ATG16L1	4.3012	4.3801	4.39368	4.46845	4.45709	4.28568	4.88973	4.86711	4.79966
ATG16L2	3.40944	3.46597	3.43269	4.85961	4.84587	4.64957	3.54116	3.48893	3.83787
ATG2A	4.01161	3.91171	4.04849	4.01108	3.89239	3.98574	3.80354	3.84616	3.8774
ATG2B	3.05636	3.18988	3.23047	3.43797	3.45152	3.33857	3.56845	3.73773	3.75154
ATG3	6.30189	6.252	6.28393	6.22076	6.23121	6.26744	6.65418	6.59677	6.49877
ATG4A	3.19439	3.35319	3.2905	2.56089	2.80395	2.42784	4.3903	4.25032	4.18553
ATG4B	4.79939	4.42669	4.92432	5.0168	4.67944	4.49436	4.82903	4.9745	4.41879
ATG4C	3.79267	3.6672	3.71945	3.73404	3.49157	3.61432	3.66735	3.76586	3.58877
ATG4D	3.18917	3.19832	3.25662	3.31264	3.2041	3.24179	3.2143	3.22232	3.36244
ATG5	5.47376	5.69862	5.64813	4.80534	4.82025	4.77505	6.10805	6.10259	6.10872
ATG7	3.40955	3.28453	3.42997	2.99581	3.09633	3.2888	2.71062	2.84174	3.15733
ATG9A	4.49152	4.52931	4.64202	5.09265	5.06651	5.09527	5.47181	5.58086	5.62438
ATIC	6.05815	6.06033	6.11904	5.53336	5.61753	5.34979	5.96436	5.99398	5.90611
ATL1	1.44747	1.17739	0.924792	1.35775	1.2265	1.33551	0.376562	0.542854	0.509712
ATL2	5.27916	5.35896	5.28638	5.30604	5.38878	5.38525	3.75185	3.885	3.81044
ATL3	5.60575	5.58278	5.65316	4.57445	4.51628	4.31002	5.48503	5.3771	5.39021
ATM	2.75521	2.84782	2.89134	4.06225	4.0891	4.29616	2.24159	2.32046	3.17718
ATMIN	3.96523	3.95369	3.98147	4.06824	4.13836	4.27835	3.98904	3.95973	4.00155
ATN1	5.60679	5.70988	5.76246	6.09372	6.06432	6.03752	5.95523	5.98572	6.13894
ATOH8	4.4106	4.54063	4.48072	0.297956	0.219396	0.225955	4.82675	4.9747	4.99288
ATP10A	4.43056	4.42608	4.43622	2.17971	2.19465	2.29139	4.48298	4.46536	4.40074
ATP10B	0.0128104	0	0	0.013468	0.0260635	0.0137952	0	0.0144424	0
ATP10D	3.55499	3.6399	3.68601	4.42565	4.44811	3.80271	4.47462	4.47117	4.37646
ATP11A	4.14382	4.19369	4.37057	2.70534	2.59885	3.1876	3.05665	3.0414	3.18745
ATP11B	4.62637	4.72999	4.68831	5.11149	5.09893	5.0126	4.65445	4.74256	4.62165
ATP11C	3.9132	3.90852	3.95487	3.43282	3.56986	3.61837	2.98956	2.95075	3.01036
ATP12A	0	0	0	0	0	0	0	0	0
ATP13A1	4.75447	4.75546	4.81843	4.64866	4.58501	4.44313	4.84385	4.68681	4.9609
ATP13A2	4.58231	4.6506	4.77933	4.60371	4.58218	4.4653	5.29891	5.49475	5.45122
ATP13A3	7.19237	7.27841	7.29152	6.83328	6.85337	7.29772	7.21332	7.22487	7.28437
ATP13A4	0.114819	0.100776	0.151034	0.249397	0.30377	0.370597	0.080206	0.130206	0.0382901
ATP13A5	0.0899442	0	0.0527108	0.0193617	0.0188378	0	0	0	0.123318
ATP1A1	7.59576	7.63993	7.72061	7.24396	7.28828	7.10115	7.58415	7.56729	7.5509
ATP1A4	0.415166	0.365465	0.603199	0.655729	0.618258	0.891457	0.611399	0.884676	0.598541
ATP1B1	7.7851	7.75447	7.76407	6.23355	6.23603	5.85656	7.43948	7.37335	7.34305
ATP1B2	0	0.0507413	0.0983751	0.0560494	0	0	0.0776969	0	0
ATP1B3	7.57645	7.53067	7.52633	6.58506	6.60934	6.6842	7.60174	7.57831	7.45657
ATP1B4	0.426627	0.483054	0.457213	1.04474	0.996249	0.950246	0.299224	0.281836	0.422408
ATP23	4.70505	4.75409	4.41882	4.53771	4.55356	4.39647	3.00407	3.35846	2.58761
ATP2A2	7.10634	7.14027	7.20156	7.5116	7.57027	7.2182	7.13414	7.02755	7.08737
ATP2A3	0.111118	0.0273947	0.0602024	3.23647	3.24271	2.08388	1.23549	0.91954	1.04401
ATP2B1	5.74906	5.83679	5.89698	5.04755	5.03595	6.08569	6.3233	6.3405	6.40246
ATP2B2	0	0.018412	0	0	0	0.00946184	0	0	0
ATP2B4	5.68703	5.74433	5.83807	5.22298	5.26012	4.5672	4.40747	4.36829	4.48072
ATP2C1	6.52658	6.51066	6.56315	6.33444	6.26747	6.60007	5.80241	5.91279	5.97269
ATP2C2	0.196282	0.170352	0.246087	0.344481	0.20135	0.166849	0	0.0640137	0
ATP4A	0.906464	0.811294	0.735895	0.543656	0.527512	0.621195	0.113335	0.155769	0.138323
ATP4B	0.176404	0	0	0	0	0	0	0	0
ATP5F1A	8.96338	8.98637	9.00778	8.65995	8.72565	8.64629	8.59245	8.65408	8.7176
ATP5F1B	9.66617	9.66918	9.69224	9.27325	9.2751	9.36687	8.97806	9.02871	9.07392
ATP5F1C	7.84362	7.8258	7.80332	7.44318	7.4486	7.49788	7.53425	7.52727	7.50235
ATP5F1D	8.2587	8.28938	8.18079	8.04936	7.99136	8.23732	6.93476	6.95274	6.96264
ATP5IF1	8.01487	8.05766	8.17703	8.27537	8.24839	8.09473	8.27099	8.30391	7.9909
ATP5MC1	7.34829	7.41663	7.95377	6.60752	6.61855	6.502	7.07149	6.94967	7.08415
ATP5MC2	5.20201	5.17175	5.14111	6.21173	6.1166	5.72088	6.08249	6.09319	6.14048
ATP5MC3	2.58365	2.04186	1.32387	3.22657	2.04051	1.22741	0	0	0
ATP5MF	7.60781	7.77726	7.86864	7.2198	7.27631	7.43914	8.26523	8.30794	8.39233
ATP5MF-PTCD1	4.08021	3.99457	4.13734	2.64983	2.65685	2.24808	3.92499	4.05202	4.03194
ATP5MG	0	0.805444	0	1.39283	0	0	0	0	0
ATP5MPL	9.23997	9.23205	9.40162	9.06621	9.4496	9.40406	10.666	10.5752	10.4505
ATP5PB	6.4045	6.37181	6.45604	5.71795	5.8566	5.96516	7.66779	7.60851	7.60357
ATP5PD	7.57687	7.52362	7.55039	7.34734	7.35377	7.2604	7.34221	7.42762	7.33446
ATP5PF	7.24794	7.18139	7.31673	7.15999	7.17683	6.99078	7.30182	7.2738	7.20698
ATP6AP1	5.87811	5.87543	5.92012	6.30962	6.32989	6.72341	7.12719	7.17568	7.19749
ATP6AP2	6.58171	6.55326	6.58474	7.34883	7.35971	7.43347	7.05669	6.99482	7.03971
ATP6V0A1	4.35391	4.33101	4.37455	4.65879	4.67731	5.27981	5.76827	5.6009	5.77162
ATP6V0A2	3.42113	3.35829	3.34009	3.2864	3.26562	2.72089	3.57569	3.73086	3.61994
ATP6V0A4	0	0	0	0	0.036426	0.0384362	0	0.0378742	0
ATP6V0C	8.70591	8.64246	8.65436	8.75783	8.73605	8.83164	8.19482	8.30331	8.30162
ATP6V0D1	5.918	5.86097	5.93114	5.82655	5.74842	5.78811	6.23201	6.3074	6.37595
ATP6V0D2	1.19874	1.07396	1.38744	2.82231	2.83965	2.30654	0.398062	0.564258	0.176897
ATP6V0E1	9.02	9.04246	9.02417	7.92987	7.92349	8.09262	8.99471	8.99789	8.94405
ATP6V0E2	7.43498	7.46166	7.42784	7.25721	7.24752	6.98364	6.85745	6.6899	6.68144
ATP6V1A	5.07471	5.07285	5.2234	5.6092	5.57926	5.12475	5.74171	5.7277	5.73632
ATP6V1B1	0	0.0706531	0	1.27951	1.89031	3.13437	2.4127	2.65802	2.26177
ATP6V1B2	5.63515	5.72914	5.82825	6.37857	6.42262	5.84001	6.58284	6.62105	6.71089
ATP6V1C1	5.36411	5.4576	5.4796	5.37951	5.33636	5.52906	5.68518	5.73942	5.66225
ATP6V1C2	0.934037	0.805036	0.588023	1.59805	1.66398	1.80628	0	0.09211	0
ATP6V1D	6.67491	6.61067	6.86703	6.06728	6.20197	5.96638	7.52739	7.49738	7.44726
ATP6V1E1	7.434	7.44498	7.44304	7.63565	7.64396	7.54892	7.40336	7.30959	7.32986
ATP6V1FNB	0.73554	0.531297	0.457193	0.579092	0.421449	0.360908	0.903674	1.07383	0.974728
ATP6V1G1	7.80862	7.79662	7.78164	7.6662	7.65079	7.85704	8.09018	8.0299	7.9338
ATP6V1G2	0	0	0.125545	0.202611	0.0684204	0.072276	0	0	0
ATP6V1G3	0	0	0	0	0	0	0	0	0
ATP6V1H	5.98212	6.01745	6.06695	5.73187	5.84498	5.18023	5.69581	5.80837	5.65588
ATP7A	2.96465	3.10184	3.04244	2.49195	2.45166	2.64974	3.15111	3.24688	3.27482
ATP7B	0.528887	0.474464	0.717405	0.572374	0.705555	0.987781	0.679826	0.594094	1.13691
ATP8A1	0.262789	0.480084	0.362061	1.08752	1.12167	0.116606	0.112435	0.114699	0.19119
ATP8A2	0.026208	0	0.025155	0.207379	0.0531878	0.354188	0.639991	0.363321	0.332537
ATP8B1	3.65612	3.67141	3.67052	3.49138	3.60341	4.03018	4.43206	4.4219	4.44653
ATP8B2	5.0951	5.07723	5.20955	4.63834	4.6722	4.85309	5.66741	5.62706	5.58979
ATP8B3	0.689821	0.710193	0.790935	0.955643	0.895038	1.11141	0.648366	0.756607	0.780529
ATP8B4	0.0947982	0.144584	0.142053	0.877491	0.866588	1.51051	2.0115	2.04039	1.82845
ATP9A	2.99127	3.09371	3.1035	4.71737	4.6621	3.36623	1.60218	1.53948	1.70624
ATP9B	2.93883	2.9272	3.13259	2.77272	2.59364	1.98618	3.12624	3.09522	3.27129
ATPAF2	4.79045	4.63241	4.79621	4.3731	4.32323	4.20806	5.06911	4.98721	4.9709
ATPSCKMT	3.58561	3.44537	3.54392	2.00352	2.05552	1.75965	2.9461	2.80559	3.39445
ATR	3.33603	3.40767	3.42544	2.65254	2.68778	2.39912	2.60408	2.80343	2.90805
ATRAID	4.55673	4.66518	4.55362	5.42247	5.39366	5.53705	6.03658	5.89198	5.9176
ATRIP	2.87571	2.77364	3.07566	2.1395	2.35472	2.05841	2.25129	2.18499	2.44476
ATRN	4.19174	4.2909	4.46131	3.93098	4.01643	4.29906	4.79046	4.80796	4.90715
ATRNL1	1.61394	1.65254	1.64092	2.34946	2.43316	2.3707	0.607486	0.796187	0.812191
ATRX	4.07996	4.12879	4.1456	4.39782	4.43834	4.25966	3.55518	3.7299	3.81266
ATXN1	2.99827	3.117	3.07752	3.41391	3.31575	2.60452	3.63711	3.75973	3.78711
ATXN10	6.59426	6.58235	6.56773	6.2899	6.25796	6.07726	5.97227	5.9336	5.82712
ATXN1L	3.58651	3.65082	3.80969	2.93308	3.06138	3.1872	4.54399	4.51895	4.7765
ATXN2	4.6877	4.70667	4.76784	4.78082	4.81569	4.90275	4.82825	4.86581	5.00163
ATXN2L	5.32615	5.37991	5.51131	5.95754	5.91789	6.05971	5.30638	5.32668	5.3773
ATXN3	4.34445	4.41077	4.40933	4.37962	4.38379	4.28039	4.81745	4.77026	4.87978
ATXN3L	0	0	0	0	0	0	0	0	0
ATXN7	2.99571	3.01995	3.14295	3.11849	3.1334	3.22043	3.34235	3.35382	3.28787
ATXN7L1	2.00201	2.09002	2.52543	2.33374	2.01859	1.50534	2.37571	2.50198	2.91891
ATXN7L2	1.93186	1.58023	1.77803	2.78518	2.32649	1.67846	1.51832	1.87482	2.13457
ATXN7L3	4.94827	5.01697	5.06525	4.68346	4.79062	4.48171	5.02979	4.97102	5.04067
AUH	3.5869	3.82892	3.80928	4.56163	4.66231	4.95276	3.37592	3.61319	3.45267
AUNIP	2.34085	2.25652	2.20121	1.68426	1.51101	1.75859	0.242221	0.460432	0.282219
AURKA	6.43926	6.5464	6.51992	4.06562	4.11431	3.99071	1.71757	1.8058	1.47824
AURKB	5.55157	5.79989	5.69675	4.03592	3.91669	3.86718	1.11646	0.609633	0.564821
AUTS2	3.81885	3.72009	3.87334	1.42798	1.43348	1.8482	3.5012	3.43994	3.56217
AVEN	5.24835	5.09014	5.02115	4.89049	4.98021	4.60571	4.75818	5.0274	4.86784
AVIL	0.493862	0.575259	0.72718	0.616119	0.505786	0.630157	0.104205	0.229833	0.121987
AVL9	3.08672	3.08547	3.1908	3.80529	3.91768	4.24723	3.2934	3.39566	3.48465
AVP	0.0632682	0.0600086	0	0.78404	0.798127	1.63447	0.400256	0.347039	0.781151
AVPI1	4.1753	4.20227	4.32892	4.2352	4.2051	5.06716	6.58972	6.65302	6.56829
AVPR1B	0	0	0	0	0.0799877	0	0.10759	0	0
AVPR2	0	0	0.0992952	0.110712	0.206348	0.0287629	0	0	0
AWAT1	0	0	0.0719219	0	0	0.0812796	0	0	0
AWAT2	0.135055	0.0450403	0.32192	0	0	0	0.0627586	0.102799	0.213411
AXDND1	0.14217	0.0516255	0.0689184	0.160298	0.0803111	0.191429	0.103292	0.210532	0.0995659
AXIN1	3.90742	3.89926	3.94229	3.58601	3.53369	4.03013	3.83122	3.9332	3.95462
AXIN2	1.6045	1.50088	1.59225	1.10385	0.971838	0.0799822	0.303707	0.493059	0.319912
AXL	7.13599	7.18693	7.22787	6.0632	6.07815	5.86687	7.29255	7.23295	7.25922
AZGP1	0.0798321	0.0771651	0	0	0	0	0	0	0.110923
AZI2	5.11221	5.26727	5.32274	4.98499	4.92421	5.10573	4.76711	4.7008	4.89207
AZIN1	6.73979	6.80032	6.77088	6.11857	6.07445	5.93342	5.78729	5.77963	5.79577
AZIN2	1.08885	0.915366	0.854212	3.36201	3.42795	4.01216	1.93589	2.59431	2.66076
AZU1	0.0899645	0	0	0	0	0	0	0	0.812438
B2M	12.647	12.6251	12.3803	14.5568	14.5853	14.0063	12.8857	12.8992	12.8935
B3GALNT2	4.68283	4.78125	4.72823	4.2637	4.27001	4.38087	4.30143	4.38859	4.07152
B3GALT1	0.374726	0.253473	0.241625	0.597151	0.839174	1.62886	0.710608	0.337487	0.166488
B3GALT2	0.925893	0.625232	1.08018	0	0.0974045	0.199598	0.412281	0.269444	0.570928
B3GALT4	3.06539	2.82003	2.72804	4.62112	4.54423	4.6601	3.87434	3.94579	3.73891
B3GALT5	0	0	0	0.241778	0.52348	0	0	0	0
B3GAT1	0	0	0	0	0.0196179	0.0204759	0	0	0
B3GAT3	5.30992	5.33301	5.37677	5.42888	5.36438	5.46389	5.35062	5.29975	5.52262
B3GLCT	5.08018	5.05231	5.16739	3.04528	3.10817	2.84403	5.67132	5.60573	5.65988
B3GNT2	5.91708	5.97331	5.95398	4.9595	5.08971	5.38012	7.05816	6.97244	6.98429
B3GNT4	0.476886	0.583243	0.576802	1.04766	1.38314	1.02003	0.835803	0.685213	0.982595
B3GNT5	2.33333	2.58931	2.20509	2.73676	2.75248	0.563748	0.46368	1.25279	1.07892
B3GNT7	0	0.0311594	0.0310606	0.0348341	0	0	0.1928	0	0
B3GNT8	3.42154	3.38412	3.24526	2.92667	2.67899	3.47664	3.49231	3.40261	3.47538
B4GALNT1	0.821723	0.778928	0.3523	0.479077	0.288992	0.323981	1.86288	2.15091	2.26611
B4GALNT2	1.58278	1.42394	1.56439	2.37173	2.28999	2.45482	0.528663	0.539245	0.800603
B4GALNT3	0.356946	0.21216	0.268934	0.128384	0.0976418	0.0150608	0.0221277	0.0185274	0
B4GALNT4	1.08537	0.980664	1.11625	1.35476	1.2892	0.340759	0.241091	0.172558	0.175353
B4GALT1	6.94409	6.95743	7.03592	5.53529	5.5509	5.45859	5.2136	5.21269	5.20835
B4GALT2	5.59941	5.55738	5.50484	5.07338	5.01016	4.58382	4.68593	4.71534	4.8876
B4GALT3	4.58336	4.70227	4.66142	4.50931	4.46097	4.46018	4.43652	4.41616	4.51606
B4GALT4	5.6792	5.68543	5.77474	6.02134	6.14423	3.75184	3.69667	3.74967	3.63352
B4GALT5	5.03103	5.01464	5.0558	5.14554	5.22854	5.26894	4.27424	4.24295	4.2356
B4GALT6	0.145784	0.0591005	0.0951089	0.439208	0.267097	0.187924	0.0807586	0	0
B4GALT7	4.68659	4.66843	4.71944	5.29762	5.19617	4.9109	4.58636	4.45653	4.54015
B9D2	3.40544	3.31724	3.22124	3.12465	3.24498	3.18513	2.65091	2.60277	2.66554
BAALC	0.0480701	0.135754	0.135627	1.72424	1.89534	0.414868	0.534234	0.332669	0.55336
BAAT	1.30213	1.46385	1.37745	1.37232	1.54205	1.17557	0.553508	0.269223	0.437696
BABAM1	5.58016	5.5982	5.59126	5.44866	5.54351	5.3126	5.76205	5.66793	5.79164
BABAM2	4.98091	4.9777	5.0528	5.35764	5.2665	4.97451	5.5243	5.46482	5.41905
BACE1	5.87127	5.79248	5.80294	5.43703	5.30563	5.24126	6.90364	6.94696	7.02253
BACE2	5.95382	5.92157	6.01005	5.95102	5.94697	5.84738	4.46845	4.27541	4.10052
BACH1	4.30574	4.35708	4.37396	4.87813	4.94408	5.60371	5.27709	5.19342	5.19293
BACH2	0.554606	0.511463	0.527079	1.45859	1.33015	0.392926	0	0.0518342	0.231404
BAD	5.29332	5.17327	5.29815	5.23116	5.13974	4.95871	5.56987	5.76536	5.85742
BAG1	4.90729	4.85312	4.87234	4.37959	4.46491	3.85491	3.95485	3.89149	4.28766
BAG3	5.98204	6.02727	5.98222	6.10579	6.14139	5.47142	5.65385	5.51451	5.5911
BAG4	3.62488	3.62233	3.54099	3.7181	3.67717	3.88462	3.68982	3.55283	3.60856
BAG5	4.42091	4.33645	4.40538	3.66182	3.70538	3.56114	3.706	3.78627	3.89165
BAG6	6.26394	6.26812	6.31452	6.32519	6.27558	6.33178	6.17334	6.1195	6.18838
BAHD1	2.76278	2.66197	2.73801	3.19082	3.32156	2.86442	2.76851	2.71236	2.61208
BAIAP2	5.23648	5.19312	5.26891	5.1842	5.00516	4.5336	3.34265	2.93227	3.17434
BAIAP2L1	4.89169	4.94035	4.96455	4.60922	4.6564	4.82655	3.86576	3.94675	3.91112
BAIAP3	0.0974962	0.233143	0.121018	1.5752	1.37968	1.48136	1.30394	1.40393	1.44731
BAK1	5.34456	5.3455	5.38763	5.16779	5.03512	4.82449	5.73594	5.6146	5.76787
BAMBI	6.32034	6.18386	6.18534	1.9256	1.8642	1.16401	3.99915	4.2396	4.24788
BANF2	0	0	0.120025	0	0	0	0	0	0
BANK1	0.308635	0.72453	0.288321	1.24792	1.41382	0.130189	0.0621687	0.127734	0.119073
BANP	3.38571	3.3986	3.47573	3.84286	3.65053	3.7256	3.22574	3.27059	3.19829
BAP1	4.87382	4.86252	4.99664	4.85241	4.7943	4.55991	5.24882	5.28635	5.24756
BARD1	2.58418	2.52701	2.64151	1.00513	0.999895	0.842478	0.616254	0.435592	0.393577
BARHL1	0.131894	0.095352	0.0640578	0	0.104769	0.14271	0	0	0
BARX2	1.7366	1.42544	1.53655	2.04205	2.08723	1.83402	0.838058	0.80904	0.653479
BATF	0.358194	0.344875	0.335654	0.104252	0	0.104364	0	0.104993	0
BATF2	1.42848	1.42863	0.967713	3.45773	3.35411	3.21771	1.69559	1.00236	1.94688
BATF3	0.17034	0.0839581	0	2.66416	2.38191	1.35355	0.375758	0.319448	0
BAZ1A	4.9182	4.98331	5.0254	4.34922	4.41501	4.44569	3.97511	3.97419	4.02178
BAZ1B	5.40388	5.46638	5.57094	4.9232	5.02681	4.86377	5.29357	5.34399	5.27255
BAZ2A	4.01162	4.06577	4.14445	4.97253	5.00373	5.2092	4.38105	4.42011	4.53307
BAZ2B	2.47566	2.53332	2.67442	3.32074	3.30039	3.07538	2.69203	2.40202	2.65631
BBOF1	3.06474	2.92741	3.052	3.07167	3.12812	2.75182	2.35736	2.39592	2.44957
BBOX1	0.304826	0.294645	0.292049	0.469041	0.352005	0.733214	0	0.102146	0
BBS10	2.05372	2.22982	2.11542	3.31823	3.32245	2.88481	2.7902	2.7358	2.86233
BBS2	3.36902	3.44135	3.43459	4.57924	4.52359	3.80704	3.15187	3.25309	3.09152
BBS4	2.31439	2.50149	2.23096	4.48209	4.37943	4.8101	3.74586	3.76862	3.59347
BBS5	5.0496	4.99065	5.12509	5.09299	5.15062	5.07467	4.59063	4.53908	4.33405
BBS7	3.6787	3.82684	3.71143	4.34924	4.46979	4.14207	3.59877	3.71699	3.70096
BBS9	2.7143	2.84269	2.84641	2.34247	2.46732	2.05772	2.57055	2.24349	2.54164
BBX	4.19705	4.23992	4.34695	5.11603	5.13165	4.68793	4.56706	4.52964	4.68779
BCAM	4.24362	4.19875	4.32003	4.73629	4.64457	4.82338	4.92907	4.88211	4.92387
BCAN	0.0255037	0	0.0260026	1.18497	0.987957	0.0440989	0.0219928	0	0
BCAP31	7.35146	7.29387	7.32709	7.39054	7.39037	7.63183	7.54484	7.65074	7.60969
BCAR1	6.16965	6.1529	6.20274	5.57716	5.51079	5.08649	6.23771	6.27578	6.30878
BCAR3	3.80581	3.71489	3.7503	4.14668	4.03846	3.66019	4.4595	4.46086	4.46535
BCAS1	0.0340114	0	0	0.109747	0.0718574	0.215439	0	0.0419326	0.100976
BCAS2	5.79446	5.80185	5.7533	5.63111	5.7779	5.49462	5.40113	5.45363	5.43024
BCAS3	3.10739	3.18588	3.27013	3.28866	3.29961	3.22678	3.65945	2.90218	2.95475
BCAS4	4.64281	3.97237	4.41853	3.75169	4.96559	4.91127	2.83505	2.37889	2.11769
BCAT1	4.85355	4.9634	5.07776	3.73667	3.74239	3.96106	3.33909	3.22224	3.52492
BCAT2	4.56748	4.51997	4.65098	4.61479	4.5229	5.07805	5.41698	5.39254	5.41007
BCCIP	6.99032	6.9427	6.87444	6.52753	6.57877	6.4133	6.0169	5.87122	5.79906
BCDIN3D	3.36231	3.5018	3.47617	3.74684	3.67967	3.84893	3.99958	4.07461	4.04298
BCHE	1.58642	1.44772	1.61775	2.45342	2.64844	1.85519	0.982425	0.399486	0.562223
BCKDHB	4.46697	4.47762	4.49297	5.17586	5.22629	5.39353	4.06057	4.12221	4.11081
BCKDK	5.73732	5.8525	5.89624	6.2444	6.18658	6.28742	5.83958	5.82113	5.83646
BCL10	4.02699	4.07623	4.14492	4.11319	4.24098	4.19743	3.25553	2.93754	2.78496
BCL11A	0.115087	0.0987982	0.148045	0.598546	0.898605	0.124511	0.114987	0.169734	0.374925
BCL2A1	1.267	1.44214	1.48137	4.74856	4.81178	3.31077	1.8364	2.24651	1.78566
BCL2L1	5.25841	5.21682	5.27093	6.84899	6.8444	6.86772	7.42004	7.40446	7.37233
BCL2L10	0	0	0	0	0.0885392	0	0	0	0
BCL2L11	3.0685	3.45336	3.78306	5.58685	5.21516	4.74338	2.7566	2.12184	2.18622
BCL2L13	4.78189	4.80602	4.89033	4.60583	4.37135	4.92494	5.48926	5.49617	5.33919
BCL2L14	0.117132	0.103968	0.189312	0.602022	0.445573	0.819343	0.12258	0.101506	0
BCL2L15	0	0	0	0	0.145075	0.153791	0	0	0
BCL2L2-PABPN1	7.11943	7.13822	7.21134	7.58821	7.57033	7.44602	7.12876	7.12601	7.25292
BCL6	4.50777	4.4834	4.64067	6.096	6.03519	5.70651	4.76246	4.79723	4.74134
BCL6B	0.0203265	0.0958434	0.0389179	0.312566	0.370569	0.281295	0.0636741	0.0535243	0.0390541
BCL7A	1.29832	1.52544	1.49009	2.95734	2.93317	2.52553	1.90172	1.7761	1.79396
BCL7B	5.92936	5.87736	5.99141	5.43944	5.42115	5.54949	6.69487	6.70061	6.69519
BCL7C	6.04251	6.0393	5.93029	6.64882	6.80872	6.58171	6.56554	6.59835	6.58013
BCL9	2.79292	2.91112	2.79746	2.64155	2.71859	2.22053	3.17125	3.36451	3.41483
BCL9L	4.68454	4.71721	4.86079	3.78762	3.82893	3.85683	5.18531	5.23253	5.26537
BCLAF1	6.37476	6.49391	6.46646	5.05782	4.96898	4.9421	5.64284	5.71688	5.72816
BCLAF3	2.01721	2.2173	2.41404	2.09685	1.87044	1.96934	2.46754	2.17663	2.41147
BCO1	0.196229	0.128035	0.125634	0.0718629	0.069441	0.332891	0.504172	0.636069	0.64782
BCO2	0.314851	0.455692	0.447894	0.754025	0.688303	0.914816	0.357325	0.268129	0.412076
BCOR	2.41572	2.56779	2.56639	2.51923	2.60284	2.38076	4.22822	3.94592	4.058
BCORL1	2.06393	2.07451	2.1593	2.80399	2.70387	2.7098	2.79103	2.76934	2.67775
BCR	3.37672	3.31822	3.36575	3.49752	3.43443	3.2742	3.14399	3.22544	3.26114
BCS1L	5.05429	5.11558	5.14275	5.23902	5.18759	5.32364	4.6767	4.747	4.62558
BDH1	2.78727	2.69941	2.48692	3.5481	3.37338	3.92385	2.03137	1.94461	1.93348
BDH2	4.44902	4.39041	4.46624	5.2421	5.18082	4.59403	5.0892	5.06373	4.79587
BDKRB2	8.26275	8.21325	8.20948	6.34124	6.20327	6.47095	4.28113	4.29547	4.24946
BDNF	5.25929	5.34904	5.48665	5.55171	5.60666	5.64396	7.38336	7.46519	7.41099
BDP1	3.4637	3.6612	3.75053	3.39454	3.378	3.24611	3.32853	3.44892	3.44611
BEAN1	0.93789	1.07539	1.0336	1.6182	1.37555	0.12811	0.160701	0.0360306	0.0510895
BECN1	5.66659	5.76134	5.752	5.36896	5.45829	5.28308	6.14284	6.02773	6.00363
BEGAIN	0.59988	0.553085	0.778264	0.425649	0.279203	0.0586725	0.0719686	0.0576818	0.162884
BEND2	0.440226	0.262277	0.519899	0.478702	0.640202	1.04511	0.130941	0	0.226682
BEND3	0.952928	1.22934	1.13572	0.24605	0.40245	0.374543	0.576073	0.534015	0.805205
BEND4	0.0671183	0	0	0.0705817	0	0	0	0	0
BEND7	3.38226	3.17298	3.47731	3.1151	3.35674	3.19357	2.67026	2.90362	3.01793
BEST1	1.25792	1.03231	1.06428	2.93533	2.90301	3.09381	1.27383	1.27929	1.22792
BEST3	1.10757	0.912835	0.827295	1.46274	1.63043	1.23022	0.7668	0.655958	0.704498
BEST4	0.277691	0.172695	0.13806	1.03317	0.94729	0.514227	0	0	0
BET1	5.97258	5.90815	5.78483	6.93273	7.03738	6.9215	5.60192	5.42314	5.3711
BEX1	5.11011	4.94136	4.57023	6.22138	6.02836	3.94057	4.83563	4.58491	4.7832
BEX2	0.61417	0.821632	1.60051	2.28931	2.159	1.77808	2.66399	2.73774	2.75578
BEX3	9.20639	9.18071	9.08406	9.82327	9.81702	9.51366	9.07072	9.0063	9.05633
BEX4	4.8259	5.16964	4.5226	7.12822	7.26333	6.53929	5.52812	5.21995	5.6366
BEX5	0	0	0.529318	0	0	0	0	0	0
BFAR	5.31994	5.33495	5.48297	4.78468	4.93703	4.7761	5.38132	5.3205	5.29735
BFSP1	0.591022	0.51184	0.152361	1.02329	0.500142	0.921705	0.254294	0.296385	0.453774
BFSP2	0	0	0	0	0	0	0	0	0
BGN	4.37538	4.45691	4.42161	3.81814	3.77479	3.71895	7.38069	7.28475	7.33761
BHLHE40	7.07964	7.14348	7.12689	7.29215	7.25086	6.71313	5.97974	5.89865	5.92636
BHMT	0.249913	0.48226	0.445626	0.226946	0.442888	0.233308	0	0	0
BICC1	4.31383	4.34582	4.32757	4.61475	4.62855	3.8651	3.09193	3.12652	3.09867
BICD1	4.36637	4.20129	3.56298	4.25586	4.85337	4.4795	4.72129	4.92699	4.72936
BICD2	4.98036	5.00246	5.10524	4.34501	4.30445	4.43538	4.99188	5.08959	5.06098
BICDL1	0.933768	1.29255	1.0047	2.38907	2.37278	0.711741	0.59692	0.510768	0.453243
BICDL2	0.131757	0.126169	0.196223	0.195285	0.23864	0.0297963	0.202885	0.0902803	0.0666527
BICRAL	2.53347	2.63147	2.74358	2.46369	2.46626	2.39359	3.3757	3.31714	3.05967
BID	6.04676	6.05894	5.99708	6.6295	6.58034	6.54851	4.86896	4.51867	4.8668
BIK	0.988205	0.760717	0.899456	1.34018	1.22474	0.887262	1.17622	0.537415	0.81026
BIN1	4.25456	4.22637	4.19301	3.54803	3.31554	3.91719	3.75065	3.8925	3.87981
BIN2	1.611	1.77523	1.68454	2.2208	2.2765	2.24323	0.833662	0.599211	0.847067
BIN3	5.41033	5.41968	5.67453	5.47411	5.27202	5.27974	5.27579	5.33473	5.3846
BIRC2	5.24428	5.34404	5.39586	4.98303	5.16398	5.12065	4.79145	4.77755	4.77266
BIRC5	8.27696	8.33823	8.41207	6.20779	6.35604	5.924	0.82333	0.628649	0
BIRC6	3.86968	4.08316	4.12578	4.17655	4.20766	3.95352	4.18088	4.23705	4.35237
BIRC7	0	0	0	0	0	0	0	0	0
BIVM-ERCC5	4.92096	4.84811	4.97168	5.91155	5.86691	5.75548	5.00923	4.97167	4.96045
BLK	0.115859	0	0.0781794	0.0221959	0	0.022453	0.292912	0.191378	0.175723
BLM	3.52867	3.62332	3.62505	3.20356	2.89511	2.75341	2.68705	2.89659	2.7593
BLMH	5.07877	5.15319	5.18464	4.58332	4.51424	4.2295	4.44731	4.36706	4.38287
BLNK	0.240114	0.324043	0.55775	1.54842	1.06454	2.01386	0	0.224213	0
BLOC1S2	6.95113	7.01042	6.93726	7.45025	7.6315	6.85351	6.93414	7.10744	6.91497
BLOC1S6	5.23701	5.24591	5.29808	5.30965	5.49167	5.32695	5.17068	5.1119	4.83793
BLVRA	6.57747	6.70374	6.72035	6.41253	6.4575	6.51592	6.39345	6.32446	6.0975
BLVRB	6.1782	6.21398	5.9916	6.79882	6.54566	7.34382	5.34746	5.48349	5.60834
BLZF1	4.42718	4.44184	4.42256	4.08096	4.15231	3.89775	3.80462	3.89924	3.95862
BMERB1	1.3711	1.25304	1.50536	0.251708	0.243553	0	0.0693626	0	0
BMI1	4.97719	4.94886	5.03941	4.18268	4.22065	3.9298	4.71149	4.76503	4.58653
BMP1	5.46388	5.47786	5.49526	6.2878	6.26875	6.62971	6.01072	5.89578	5.92661
BMP10	0	0	0	0.0461837	0	0	0	0	0
BMP15	0	0.0490117	0	0	0	0	0	0	0
BMP2	4.64837	4.59022	4.62613	3.27807	3.41427	2.34931	0.779143	0.695453	1.07267
BMP2K	4.15906	4.17386	4.27852	4.62628	4.71053	4.78188	3.75606	3.80615	3.84896
BMP4	2.48952	2.62237	2.59551	0.332362	0.209904	0.0464645	0.695827	0.457678	0.14619
BMP6	1.08212	0.998711	0.96119	0.608716	0.72264	0.293394	0.347388	0.500306	0.0946644
BMP7	2.1793	2.09943	2.17002	3.97126	3.92927	0.598736	0.162479	0.0909781	0.163612
BMP8B	3.90766	3.7767	3.98211	4.73913	4.75159	5.76064	6.76941	7.34139	7.10001
BMPER	3.56731	3.68826	3.63716	4.67574	4.63224	4.2394	2.9643	2.98744	2.9898
BMPR1A	5.05523	5.09378	5.13126	4.29673	4.27367	4.03794	4.70409	4.66016	4.68857
BMPR1B	0.578281	0.738245	0.577676	1.51946	1.46867	0.0387635	1.61247	1.74337	1.97718
BMPR2	5.5532	5.8208	5.83676	4.84222	5.04384	5.17825	5.36327	5.42971	5.7208
BMS1	4.97181	6.18619	5.11753	6.19941	6.86947	4.6815	5.1013	4.86009	4.99655
BMT2	4.23566	4.15049	4.19695	3.69776	3.64867	3.6346	3.17434	3.1698	3.12869
BMX	0	0.0329669	0	0	0.0343904	0.0365399	0	0	0
BNC1	5.10532	5.12437	5.22181	3.28219	3.47206	1.05379	0.324122	0.188872	0.283577
BNC2	3.36813	3.64676	4.21648	3.88104	4.26648	4.12014	2.77361	3.53667	4.37649
BNIP1	5.03846	4.86221	5.02294	4.58556	4.46207	4.83475	4.62113	4.05079	4.4655
BNIP2	5.07281	5.31938	5.04324	4.17754	4.48105	4.48038	4.6245	4.66106	4.33584
BNIP3	8.02385	8.07767	8.00619	8.83671	8.87416	8.73193	7.83828	7.82647	7.89919
BNIP3L	6.36604	6.4187	6.42991	7.57239	7.68389	7.6261	7.51362	7.52605	7.46195
BNIP5	0	0.0188777	0.0187282	0.158025	0.259123	0.0625141	0.0568651	0.0242147	0.0677543
BOC	3.31841	2.82521	3.12088	1.39584	1.3506	0.628233	2.12539	1.32271	1.39773
BOD1	4.06443	3.8028	4.43122	4.15299	4.34394	4.16972	3.52226	3.55216	3.43662
BOD1L1	3.70279	3.83572	3.81044	3.67092	3.73332	3.33692	3.1213	3.16218	3.25859
BOK	4.69509	4.73217	4.72942	3.66937	3.64852	4.15707	5.01407	4.96209	4.93399
BOLA2B	4.37545	4.43482	4.43939	3.57887	3.40574	3.74054	4.18965	4.00489	4.32297
BOLA3	5.64482	5.66152	5.85035	5.0177	4.96396	5.47882	5.51711	6.00136	5.67776
BOLL	0	0	0	0	0.195607	0	0	0	0
BOP1	5.73581	5.7633	5.77616	4.33021	4.25292	3.91573	4.55072	4.57647	4.58723
BORA	5.12705	5.173	5.23915	4.84804	5.00202	5.00205	2.59195	2.8151	2.43802
BORCS5	3.37209	3.15358	2.84813	3.45574	3.59427	3.80552	3.1097	3.45657	3.37162
BORCS7-ASMT	3.81681	3.75127	3.81841	3.80657	3.68593	3.25581	3.64302	3.52177	3.59423
BPHL	4.28251	4.30173	4.33098	4.30788	4.45685	4.98583	4.31125	4.88103	4.50447
BPI	0.599052	0.685917	0.567503	1.18836	1.14122	1.13471	0.191069	0.181486	0.293338
BPIFA1	0	0	0	0	0	0	0	0	0
BPIFA2	0	0	0	0	0	0	0	0	0
BPIFA3	0	0	0	0	0	0	0	0	0
BPIFB1	0	0	0	0	0.0763388	0	0.136122	0	0.105572
BPIFB2	0	0	0	0	0	0.0514348	0	0	0
BPIFB3	0	0	0	0	0	0	0	0	0
BPIFB4	0	0	0	0	0.101522	0	0	0	0
BPIFB6	0	0	0	0	0	0	0	0	0
BPIFC	0.242299	0.400285	0.23136	0.652998	0.670597	0.108729	0.938142	0.785572	1.09604
BPNT1	4.08914	4.39934	4.14184	3.63834	3.66989	3.20511	4.38629	4.3591	4.52496
BPNT2	7.39971	7.41636	7.30228	6.49762	6.54322	6.7324	6.07768	5.98961	6.13551
BPTF	3.77975	3.87668	4.0209	4.11918	4.16503	3.93964	3.81492	3.8624	4.03401
BRAF	3.1359	2.94378	3.19248	3.39394	3.6509	3.70572	3.64413	3.67093	3.79253
BRAP	4.02982	4.18585	4.11132	4.0816	4.1463	4.07871	4.06752	4.16124	4.00439
BRAT1	3.54426	3.51434	3.58229	4.14694	3.95491	3.96049	2.78989	3.01977	2.9193
BRCA1	4.13192	4.17714	4.61955	3.81545	3.64175	3.36117	1.92688	2.14366	2.02033
BRCA2	2.28022	2.42596	2.4606	1.32743	1.39479	1.39131	0.271178	0.367765	0.376193
BRCC3	3.71518	3.94552	3.69683	3.13602	2.95226	2.73652	3.4761	3.34262	3.59408
BRD1	4.15283	4.21005	4.3454	3.83145	3.59355	3.85001	3.41851	3.41014	3.3438
BRD2	5.89645	5.92572	6.12594	6.18492	6.06795	6.04437	6.77875	6.83305	6.76922
BRD3	3.94534	3.88473	3.92529	3.89051	3.84915	3.71056	3.28627	3.19269	3.25509
BRD7	5.04575	4.94102	5.04052	5.1044	5.06077	4.80859	4.852	4.79127	4.77966
BRD8	4.96164	4.96578	5.0759	4.66437	4.66669	4.38246	4.7361	4.72341	4.62979
BRD9	4.42095	4.40196	4.42755	4.63472	4.6104	4.442	3.77003	3.79302	3.77443
BRDT	0	0	0	0.0379135	0.0370054	0	0	0	0
BRF1	3.71618	3.82851	3.87316	3.71582	3.80918	3.61445	3.55974	3.53798	3.27487
BRF2	3.75949	3.71585	3.7793	3.72608	3.33514	3.15685	3.84629	3.66026	3.76877
BRI3BP	4.08417	4.05231	4.09635	2.33252	2.30489	2.08971	3.16697	3.00663	2.99365
BRICD5	0.125303	0.120129	0	0.0684589	0	0.370321	0	0	0.218873
BRINP1	0.113978	0.0227485	0.130028	2.52638	2.77739	1.75728	1.88071	1.99958	1.85405
BRINP2	0.150775	0.145595	0.141316	0.780613	0.620919	0.208266	0.416713	0.356085	0.284415
BRINP3	0.175558	0.123171	0.248141	0.112464	0.127216	0.0200648	0	0.0215423	0
BRIP1	2.68996	2.82121	2.87173	1.12426	0.943906	0.624655	0.915574	0.93732	1.11187
BRIX1	5.60162	5.70472	5.63987	4.62417	4.57887	4.58218	3.72108	3.99468	4.13223
BRME1	1.3267	0.863915	0.978134	0.640959	0.970165	0.906065	0	0.391562	0.135828
BRMS1	4.08668	4.17108	4.25533	4.11799	4.13973	4.00159	4.51211	4.45295	4.35068
BRMS1L	3.8687	3.85163	3.83301	3.58401	3.50449	2.98774	3.59784	3.39067	3.60234
BROX	4.8831	4.80723	4.71435	4.58859	4.44877	4.58142	4.68843	4.58529	4.72781
BRPF1	3.10132	3.26077	3.21437	2.59402	2.68824	2.61426	3.01206	3.05277	3.02529
BRPF3	3.39174	3.38866	3.52682	3.19248	3.14018	2.97932	3.7745	3.78071	3.78956
BRS3	0	0	0	0	0	0	0	0	0
BRSK1	0.820474	0.405359	0.552751	4.94868	4.79247	5.16693	3.85136	3.92284	4.09872
BRSK2	0.0523435	0.0545026	0.0501325	0.0744931	0.0590229	0.0749849	0.0445788	0.172603	0.0748219
BRWD1	3.24863	3.36004	3.35965	3.8486	3.85378	3.82548	2.81991	2.78215	3.12688
BRWD3	1.82805	2.17492	2.17316	2.26186	2.30541	2.21131	2.59576	2.60388	2.65396
BSCL2	5.30304	5.22726	5.24852	5.56682	5.38221	5.04702	5.64189	5.72563	5.78827
BSDC1	4.95907	4.9736	4.96388	5.87465	5.93068	5.97886	5.72272	5.65154	5.71009
BSN	0.0344679	0.0493659	0.0496907	0.130425	0.132087	0.0310295	0.11947	0.255351	0.233573
BSPRY	0.140796	0.0696554	0.0688455	0.147783	0.176805	0.15054	0	0	0
BST1	5.68479	5.71135	5.81225	4.30728	4.21399	2.99478	3.17878	3.26668	3.10715
BST2	6.80374	6.77709	6.76706	7.92221	7.86335	7.79352	7.6829	7.77952	7.70009
BTAF1	3.82736	3.94551	3.99222	5.28741	5.26249	4.73493	3.89011	3.99444	4.00011
BTBD1	5.06267	5.10136	5.15184	5.55768	5.5769	5.27464	4.85102	4.76129	4.64587
BTBD10	5.25725	5.27559	5.2716	4.03549	4.12332	3.99821	5.35827	5.42828	5.50442
BTBD11	2.86108	3.06988	3.15572	2.49192	2.49404	2.11182	0.589556	0.810129	0.805456
BTBD16	0.273482	0.182649	0.220022	1.32285	1.66085	0.103985	0.0676938	0.354073	0.297067
BTBD18	0.0987416	0	0.14011	0.079118	0.0517034	0.106666	0	0	0
BTBD19	1.84702	2.00124	2.2306	2.99752	2.30839	2.29534	2.44854	2.31354	2.23781
BTBD2	4.97703	4.89395	4.91814	6.13834	5.95939	6.1875	5.21617	5.15393	5.23066
BTBD3	2.20918	2.14559	2.10802	3.47128	3.3405	3.87198	4.50621	4.43789	4.37038
BTBD6	4.76004	4.76911	4.80917	4.96151	4.91619	4.93205	5.12739	4.968	4.87495
BTBD7	3.27884	3.33292	3.38003	3.00964	3.14426	3.22833	4.10309	4.03828	4.1727
BTBD8	0.519919	0.624241	0.66457	1.81265	1.82543	1.36004	0.987156	1.08036	1.29778
BTBD9	2.80844	2.97639	2.88025	3.31855	3.19299	2.935	2.93891	3.42789	3.1495
BTC	0.245291	0.125736	0.342162	0.730317	0.537506	0.0710569	0.096838	0.12066	0.113094
BTD	2.36111	2.08112	2.30395	4.41772	4.56691	4.27285	2.98062	2.93334	3.02728
BTF3	7.79298	7.7722	7.78425	8.28143	8.34682	8.18466	8.23375	8.1814	8.31885
BTF3L4	4.80152	4.75887	4.70973	5.08342	5.12745	4.82465	4.78882	4.61295	4.66742
BTG2	2.32076	2.3063	2.36456	4.79232	4.84502	3.86919	3.84103	3.89047	3.75335
BTG3	6.62108	6.72385	6.64745	6.97649	6.86495	6.67211	5.30685	5.2636	5.21397
BTG4	0	0	0	0.72363	0.228726	0.240069	0	0	0
BTK	0.0247239	0.116402	0.128824	0.026123	0.0253903	0	0.106414	0.0761637	0
BTLA	0.18762	0.20373	0.0732033	0.0818741	0.357557	0.122926	0.175484	0.0402893	0.111424
BTN1A1	0	0	0	0.0355704	0.0343453	0	0	0	0.055279
BTN2A1	4.16468	4.18751	4.31748	4.88938	4.83657	4.38182	5.21049	5.21685	5.27208
BTN3A2	2.13103	2.18363	2.39493	5.58313	5.65324	4.55594	5.40225	5.46177	5.38183
BTNL8	0	0.110167	0	0	0.204357	0	0.0343467	0	0.59338
BTNL9	0	0	0	0.864589	1.12555	0	0	0	0
BTRC	3.32941	3.47464	3.48904	3.92781	3.90057	3.90743	3.78601	3.549	3.63167
BUB1	5.93245	5.91086	5.94777	4.35695	4.43333	4.17548	0.761834	0.650628	0.793399
BUB1B	5.13479	5.17561	5.22688	3.83972	3.85333	3.41419	0.381812	0.254971	0.0385893
BUB3	8.57756	8.54993	8.45451	7.28549	7.16116	6.69096	6.82718	6.7093	6.86753
BUD13	3.54185	3.47585	3.51073	3.44524	3.35065	3.17808	2.73522	2.89694	2.91281
BUD23	5.69055	5.77845	5.71769	5.77184	5.71458	5.31895	5.44576	5.43711	5.37625
BUD31	6.68219	6.62214	6.61684	5.90811	5.88811	5.91105	6.41817	6.45847	6.31903
BVES	1.14538	1.19433	1.26526	1.25807	1.24866	0.801221	3.27299	3.32689	3.38691
BX276092.9	0	0	0	0	0	0	0	0	0
BYSL	4.24281	4.21724	4.20131	3.51196	3.40947	3.24233	4.01678	4.05772	4.07599
BZW1	8.97715	9.06599	9.06713	7.57266	7.62672	8.49017	6.98182	7.04724	6.93465
BZW2	5.75334	5.79497	5.83287	5.60278	5.64005	5.80564	6.13708	6.02545	6.07252
C10orf120	0	0	0	0	0	0	0	0	0
C10orf143	5.89221	6.15075	5.70584	5.56203	5.42636	5.50113	4.61952	5.24414	5.41192
C10orf53	0	0	0.22822	0	0	0	0	0	0
C10orf67	0	0.108851	0.0535298	0.175347	0.345906	0.389429	0	0	0.0983657
C10orf82	0.0874615	0.824794	0	0	0.0886057	0.0935926	0.367122	0	0
C10orf90	1.66174	1.74664	1.58256	3.32084	3.49914	2.26396	1.89937	1.80343	1.76972
C10orf99	0	0	0	0.169323	0	0	0.151438	0	0
C11orf1	3.17983	2.39501	2.59977	2.56669	2.54315	2.06518	3.81242	4.05325	3.90317
C11orf16	0	0	0.0661664	0	0	0	0	0	0
C11orf21	0	0	0	0	0	0	0	0.401706	0
C11orf24	5.31629	5.33497	5.38008	5.1237	4.93171	5.56073	6.36777	6.37183	6.41066
C11orf49	3.59727	3.6271	3.6298	4.20981	4.11466	3.69916	3.62065	3.75591	3.64541
C11orf53	0.121665	0	0.111906	0	0	0	0	0	0
C11orf54	1.93269	2.15336	1.94591	3.23516	3.40665	2.87932	1.85419	2.27648	1.94325
C11orf58	6.13437	6.16107	6.21748	5.81348	5.96491	5.79457	5.73504	5.50931	5.46351
C11orf65	0.520236	0.312589	0	0.277647	0.206511	0.567828	0	0.176421	0
C11orf68	5.33549	5.38937	5.16956	6.00971	5.88897	5.76752	5.59195	5.61132	5.59566
C11orf80	0.784432	0.567612	0.867829	1.93609	1.77107	2.56703	0.894879	0.878778	0.494603
C11orf86	0.112036	0.0547957	0.106458	0.0607724	0	0.231956	0	0	0
C11orf87	0	0	0.0937305	0.475197	0.311366	0	0	0	0
C11orf91	8.29353	8.28838	8.30257	8.09391	8.14408	7.25385	7.35498	7.39351	7.34248
C11orf96	6.00803	5.56617	5.50691	7.71901	7.88999	6.79587	6.14971	6.22037	6.19121
C11orf97	0	0	0	0	0	0	0	0	0
C11orf98	8.18718	8.20199	8.06421	7.63743	7.77374	7.98669	7.39853	7.13557	7.43446
C12orf29	3.44278	3.59063	3.67991	3.24436	3.32152	3.18942	2.27053	2.45359	2.47622
C12orf4	3.53363	3.69657	3.75468	3.28562	3.39046	2.94615	3.78024	3.83748	3.71621
C12orf40	0.161982	0.175786	0.142268	0.0872592	0.134239	0.0186384	0	0	0.0289453
C12orf42	0.260841	0.331948	0.0880235	0	0	0	0.41751	0	0.0881307
C12orf43	3.52381	3.4603	3.63629	2.69112	2.42042	2.30038	3.35402	2.83533	3.08283
C12orf45	5.00003	5.33014	5.23273	5.00843	5.13026	5.06116	5.77143	4.98363	4.8257
C12orf50	0	0	0	0	0	0	0	0	0
C12orf54	0	0	0.5395	0	0	0	0	0	0
C12orf56	0.501892	0.663084	0.504445	0.555505	0.868925	2.16057	0.484244	0.45076	0.36371
C12orf66	1.96899	1.95836	1.95388	3.14836	3.14519	2.9876	1.84766	1.77476	1.49573
C12orf71	0.11351	0.39588	0.203186	0.67641	0	0.12043	0	0	0
C12orf76	5.25516	5.01042	5.50527	6.81529	6.84103	6.98609	3.16511	4.38298	3.98319
C13orf42	0	0	0	0	0.102758	0	0	0	0
C13orf46	0	0.638229	0.221941	1.01929	0.469972	1.00493	0	0.205503	0.288435
C14orf28	3.71664	3.85552	3.61142	4.24252	4.3812	4.02026	3.15701	3.42072	3.34072
C14orf39	0	0	0	0.0414477	0	0	0	0	0
C14orf93	2.18866	2.05243	2.18115	3.00033	2.88849	2.2631	2.17185	2.34582	2.43382
C15orf39	3.68509	3.74409	3.87969	4.09026	3.92304	4.11633	3.24652	3.25593	3.32689
C15orf48	2.02034	2.10134	2.13429	7.92514	7.90338	7.07244	3.59959	3.62779	3.45986
C15orf62	1.90379	1.5535	1.10818	1.87864	2.26911	1.99852	0	0	0
C15orf65	4.02653	4.16826	3.90137	3.82659	4.30693	3.40582	3.02554	2.83258	2.58322
C16orf46	1.42787	1.66187	1.56301	2.57399	2.82889	3.158	2.04424	1.65339	1.85309
C16orf70	3.55977	3.59421	3.66251	3.82281	3.83718	3.72975	3.30571	3.31828	3.18454
C16orf71	2.53777	2.62225	2.44114	2.45004	2.36127	2.15574	1.62439	1.99403	1.83642
C16orf78	0	0	0	0	0	0	0	0	0
C16orf86	0.556855	0.893566	0.952853	1.88434	1.82241	1.21939	0.786003	0.587018	0.861523
C16orf89	0.109058	0	0	0	0	0	0	0	0
C16orf90	0.306811	1.08413	0.266325	1.00582	1.73946	1.14324	0	0	0
C16orf92	0	0	0	0	0	0	0	0	0
C16orf96	0.105264	0.0413327	0.0411911	0.385772	0.357813	0.239315	0.0321488	0.0801978	0.0774932
C17orf64	0	0.107324	0	0	0	0	0	0	0
C17orf67	2.65628	2.43688	2.68978	3.53841	3.65997	3.69757	2.1321	2.09822	2.04213
C17orf75	3.08248	3.23061	3.07627	3.66579	3.71852	3.72657	2.55019	2.4679	2.4981
C17orf80	4.42733	4.44563	4.55306	3.86453	3.85984	3.75784	3.9933	4.01889	3.80213
C17orf97	0.605454	1.22741	1.14358	1.15926	0.931953	0.223867	0.94786	1.00086	1.1579
C17orf98	0	0	0	0	0	0	0	0	0.159047
C17orf99	0	0	0	0.309573	0.845443	0.308746	0	0	0
C18orf21	4.09128	4.08208	4.25923	3.82126	3.63034	4.14409	4.68463	4.49011	4.67972
C18orf25	3.5741	3.65934	3.74203	4.26428	4.28113	4.17805	4.40754	4.20036	4.36953
C18orf32	5.24069	5.37371	5.23931	5.74587	5.83598	5.84127	5.3043	5.21927	5.29184
C18orf54	2.59791	2.56321	2.91203	2.69944	2.58025	2.90742	1.42755	1.24007	1.3686
C18orf63	0	0	0	0.0218961	0.0213987	0	0	0	0
C19orf12	5.68068	5.73419	5.65352	5.56261	5.37559	5.68005	5.24176	5.11018	5.03511
C19orf25	4.61277	4.71285	4.59421	4.85344	4.41994	5.06125	3.90655	4.12617	4.21475
C19orf33	1.57925	1.65492	1.716	2.51128	2.51935	2.25541	0.699345	1.02375	0.811768
C19orf38	0.292147	0.0611527	0.42157	0.692691	0.399832	0.610483	0.409243	0.635446	0.562064
C19orf44	2.22745	2.33042	2.32816	2.3725	2.07771	1.95218	2.5953	2.64438	2.32756
C19orf54	2.57514	2.11116	2.34627	2.88815	3.03625	3.01395	1.71711	1.72006	1.8105
C19orf67	0.110076	0.202065	0.101543	1.37405	1.6271	1.12192	0	0	0
C19orf71	1.74244	1.73689	2.12018	1.65979	2.16118	2.0019	0.204309	0.324017	0.25439
C19orf84	0	0.0671651	0	0	0	0.144379	0	0	0
C19orf85	0	0	0	0	0	0	0	0	0
C1D	6.07511	6.06079	6.05942	5.41677	5.44981	5.28012	4.43208	4.29605	4.29431
C1GALT1	5.67134	5.67394	5.71245	5.15677	5.16441	5.20067	6.03734	6.02049	5.92888
C1GALT1C1	5.50133	5.62637	5.49282	5.54934	5.6622	5.60608	5.48917	5.48784	5.37621
C1GALT1C1L	3.19418	3.34212	3.2713	3.09052	2.9823	3.10306	2.9878	3.47201	3.22636
C1QA	1.69754	1.9846	1.89865	0	0	0	0.392087	0.0934047	0
C1QC	2.04615	1.89007	1.67621	0	0	0	0	0	0
C1QL2	0.0242558	0	0.0231617	0.290837	0.259639	0.026572	0	0	0
C1QL3	0	0.0816723	0.0263525	3.06287	3.01342	0.486251	0.0447494	0.109319	0
C1QL4	0.116784	0.0287375	0.111488	0.0327399	0.122227	0.0327356	0	0.145938	0.0735077
C1QTNF7	0.130219	0.107373	0.184448	0.266193	0.522397	0.118855	0.0615481	0.236407	0.232574
C1QTNF8	0	0	0	0	0	0	0	0	0
C1QTNF9B	0.20197	0.149902	0.0998244	0.813949	0.826144	0.167119	0	0	0.164056
C1R	4.60741	4.63313	4.80466	7.97417	7.78913	7.64337	5.29465	5.31077	5.25464
C1RL	4.78996	4.82447	4.83521	6.64997	6.50237	5.9715	5.42686	5.5343	5.51772
C1S	5.40828	5.43443	5.49429	7.9949	8.053	7.65393	5.47618	5.441	5.36665
C1orf100	0.135337	0.130462	0.239529	0	0.135516	0.142624	0	0	0.344066
C1orf105	0.166304	0	0	0	0	0	0	0	0
C1orf112	3.62377	3.56662	3.77629	2.46265	2.45475	2.08182	1.60223	1.44818	1.54059
C1orf122	9.22415	9.12649	8.74256	8.97615	9.07035	8.86629	7.7083	7.30651	7.52473
C1orf127	0	0	0	0	0	0	0	0	0
C1orf131	4.63853	4.46737	4.52214	4.03646	4.18627	4.09298	3.44988	3.35468	3.55372
C1orf141	0.452606	0.343813	0.063097	0	0.0967125	0.0724365	0	0.187153	0
C1orf158	0	0	0	0	0	0	0	0	0
C1orf162	1.14621	0.612025	1.00645	0	0	0	0	0.266121	0.523944
C1orf174	3.47887	3.46697	3.56877	4.30434	4.26602	4.02857	3.46629	2.60872	3.01352
C1orf185	0	0	0	0	0	0	0	0	0
C1orf194	0	0.959986	0	0.758336	0.402032	0.413322	0	0	0
C1orf198	4.38941	4.30611	4.3243	3.3229	3.24864	3.74963	6.5742	6.62237	6.6626
C1orf21	8.34039	8.46307	8.17907	8.76525	8.72171	9.28926	7.03327	7.07561	7.017
C1orf210	0	0.105477	0	0.116739	0.31288	0.225862	0	0	0
C1orf216	4.40721	4.51673	4.22971	4.04729	3.875	3.67288	4.53769	4.24447	4.29634
C1orf226	0.468269	0.400566	0.381873	0.725942	0.440449	0.19838	0.0381229	0.0933289	0.180866
C1orf232	0	0	0	0	0	0	0	0	0
C1orf35	3.85321	3.58948	3.57214	3.18065	3.17209	3.26664	2.12844	2.71095	2.19685
C1orf43	6.61261	6.60705	6.63726	6.74557	6.88631	6.98133	6.85992	6.92121	6.80608
C1orf50	3.73275	3.59801	3.93654	3.70826	3.69579	3.88056	4.59623	4.59665	4.90003
C1orf54	0.529936	0.514252	1.03393	2.41161	2.77568	0.97621	4.67247	4.52563	4.57782
C1orf74	2.76957	2.75391	2.93027	2.39961	2.27547	2.13774	2.78976	2.62099	2.25881
C1orf87	0.1107	0.184388	0.423812	0	0	0.125331	0.0759803	0.0634878	0.294255
C1orf94	0.0763758	0.12643	0.1423	0.156139	0.191921	0.0849296	0	0	0
C2	5.59988	5.67357	5.55438	7.63453	7.60896	7.26769	4.59108	4.72223	4.40103
C20orf141	0	0	0.197185	0	0.206511	0	0	0	0
C20orf144	0.364171	0.484577	0.167465	0.385592	0.19326	0.377351	0	0	0
C20orf173	0.341892	0.517977	0.501023	0.55545	0.346063	1.10593	0	0	0
C20orf194	2.82219	3.00226	3.09434	3.68448	3.76887	3.83875	3.20425	3.26276	3.21138
C20orf202	0	0.0417154	0	0.0880289	0.0854437	0.0903616	0	0	0
C20orf27	6.07584	6.10228	6.03729	5.05023	4.95702	5.62719	5.30004	5.23303	5.28325
C20orf85	0	0	0	0	0	0	0	0	0
C20orf96	1.1222	1.28917	1.46072	2.06148	2.23388	2.48846	1.54661	1.45015	1.57088
C21orf58	0.637324	0.671993	0.602121	0.452223	0.27723	0.599174	0.622245	0	0
C21orf62	1.24993	1.63549	2.00849	0.16378	0.298439	0	0.298971	0	0
C22orf15	1.05556	1.43716	1.32327	2.00303	2.30316	1.41723	0.772469	0.138957	0.101965
C22orf23	3.14996	2.94156	3.23688	4.29902	4.32245	3.8027	0.169575	0.336115	0.104245
C22orf31	0	0	0.0692292	0.150282	0.340056	0	0	0	0.106977
C22orf39	3.63491	3.41065	3.19467	4.54896	4.3339	3.90055	2.27299	2.4842	1.96889
C2CD2	1.51582	1.49744	1.49998	3.05142	3.11384	2.75935	2.7537	2.78362	2.84111
C2CD2L	3.84904	3.8952	3.92863	3.49388	3.5184	3.13875	3.60504	3.28392	3.65542
C2CD3	3.00931	3.15078	3.28749	3.29196	3.37671	2.77747	3.69658	3.63357	3.70846
C2CD4B	2.41005	2.22543	2.62307	4.16363	4.11715	3.57934	1.12668	1.33053	1.45255
C2CD5	3.92481	3.81207	3.98657	4.01068	3.95588	3.77404	3.43663	3.4362	3.46716
C2CD6	0.162632	0.0167573	0.156904	0.0596197	0.133474	0.0367326	0.0252868	0	0.286551
C2orf15	1.78506	1.73748	1.51204	2.07382	1.7808	1.5342	1.75797	1.47839	1.66908
C2orf16	0.124558	0.126928	0.181858	0.312142	0.362591	0.118831	0.0213987	0.0118191	0
C2orf49	3.46584	3.2878	3.49982	3.75644	3.8467	3.56511	3.66997	3.40072	3.43839
C2orf50	0.919226	0.739047	0.944162	1.29104	1.3378	0.978667	0.783333	0.219893	0.247999
C2orf66	0.357665	0.281493	0.23857	0.333838	0.397689	0.0945212	0	0.101205	0
C2orf69	3.20109	3.19778	3.22993	3.0373	2.92439	3.2202	2.19444	1.91955	1.93089
C2orf72	0.486355	0	0.303919	2.08295	1.85346	0	0.521561	0.467839	0.652702
C2orf73	0.0981325	0.185709	0	0.288444	0.440118	0.293794	0	0.0946374	0
C2orf74	0.450928	0.445538	0.422533	0	0.456112	0.260075	0.139289	0	0
C2orf76	3.69421	3.65655	3.75357	3.58656	3.59401	3.16384	3.02862	3.10386	2.81944
C2orf78	0.0344834	0	0	0.0361179	0.0351129	0	0	0	0
C2orf80	0.36951	0	0	0	0	0	0	0	0
C2orf92	0	0	0	0.568472	0	0.744339	0.380149	0	0
C3	4.55493	4.62866	4.72361	2.30472	2.26059	2.11074	0.227541	0.207564	0.206603
C3orf20	0.532803	0.654943	0.680001	0.931731	0.716945	0.719307	0.518396	0.606526	0.443488
C3orf22	0	0	0	0	0	0	0	0.211447	0
C3orf33	2.25595	1.94146	2.12423	2.3635	2.2547	2.53531	1.53582	1.76085	1.62764
C3orf38	3.91566	3.96708	4.0799	3.13458	3.24132	3.075	4.36308	4.25703	4.38076
C3orf49	0.149275	0.277848	0	0	0	0.158806	0	0	0
C3orf52	2.79444	3.04221	3.17452	1.72661	1.57595	1.05315	0.805064	0.636681	0.472785
C3orf85	0	0	0	0	0	0	0	0	0
C4B	0.585771	0.675328	0.613404	1.5434	1.47631	1.14566	0.358814	0.350067	0.260658
C4BPB	0.106417	0	0	0.0570759	0.055626	0.0589025	0	0	0.0819654
C4orf17	0	0.129353	0	0.0535437	0.150818	0	0	0	0
C4orf19	0	3.0684	3.17356	3.04464	2.48289	4.0501	0	2.49795	0
C4orf33	2.99518	3.04516	3.05501	2.50841	2.49661	2.30739	3.53784	3.44843	3.28544
C4orf45	0	0	0.273873	0.160832	0.295685	0	0	0	0
C4orf47	0.970961	0.939854	1.08953	1.5901	1.58884	1.73306	0.466737	0.448664	0.619432
C4orf48	6.4263	6.39334	6.50338	6.36892	6.62672	6.16703	4.32777	3.40171	4.09972
C4orf50	0	0.014511	0.0145053	0.032201	0.0617707	0	0	0	0
C4orf54	0.0126631	0.0242814	0.0362698	0	0.0388632	0.027171	0.0386441	0.0327751	0.0236003
C5	0.323648	0.361436	0.196991	0.322626	0.315584	0.410216	0.121132	0.12039	0.0576277
C5orf22	3.20573	3.3857	3.38452	3.56225	3.54539	3.47614	3.82144	4.01532	3.94277
C5orf34	4.91583	5.03027	5.02137	3.7781	3.85497	3.93013	4.42733	4.27857	4.33422
C5orf46	0	0	0	0	0.234147	0	0.195383	1.28327	1.13682
C5orf49	0.254703	0.188955	0.326564	0.907431	0.742579	0	0	0	0
C5orf58	2.76756	2.7338	2.40183	2.17022	0	0	0	0	0
C5orf63	4.05	4.37315	4.17433	4.14884	4.52515	3.63926	3.9289	4.26863	3.89386
C6	0.0243055	0	0.0233192	0	0.0248586	0	0	0	0
C6orf118	0	0	0	0	0	0	0	0	0
C6orf136	2.9838	3.49724	3.12397	3.69466	3.93081	4.03154	3.83289	3.81917	3.6537
C6orf15	0.0848711	0	0	0	0	0	0	0	0
C6orf163	0.147432	0.068364	0	0	0.0360166	0.0754573	0.131512	0	0.108262
C6orf58	0	0.0957678	0	0.101307	0.0983805	0	0	0	0
C6orf62	6.01076	6.05247	6.07648	6.21815	6.21381	6.23331	5.83455	5.85367	5.87084
C6orf89	5.04097	5.18258	5.1919	5.17527	5.26763	5.20667	6.12147	6.11426	6.12364
C7	0.781596	0.783954	0.672972	0.902458	0.879638	0.996306	0.204635	0.35667	0.466039
C7orf25	3.68975	3.6894	3.73398	2.75024	2.77386	2.75549	3.77556	3.91263	3.75724
C7orf26	3.79976	3.80006	3.69114	3.40549	3.42238	3.57339	3.77531	3.90892	3.78751
C7orf31	0	0.0843392	0.0824574	0.0456876	0	0	0	0.0471209	0.0650484
C7orf50	7.28816	7.22383	7.20072	7.54995	7.44312	7.59327	6.56214	6.52555	6.55292
C7orf57	0	0	0	0.192002	0.186877	0	0	0.534739	0
C8A	0	0	0	0	0	0	0	0	0.124397
C8B	0.0357928	0.0563962	0.0598315	0.0305508	0.113559	0.143335	0.0390162	0.0163023	0.0283414
C8orf33	5.60883	5.45589	5.27855	4.62553	4.47234	4.44096	4.66707	4.63946	4.45192
C8orf34	0.478033	0.571546	0.428141	0	0	0	0.461189	0.198643	0
C8orf37	2.18007	2.23236	2.21378	2.96752	3.04998	2.43881	2.25346	2.17472	2.3647
C8orf44-SGK3	2.18316	2.34062	2.4068	1.35581	1.50152	1.01242	2.61284	2.78506	2.84972
C8orf48	1.23118	1.6315	1.76517	1.32411	1.18336	1.28819	2.56309	2.46045	1.97721
C8orf58	2.9652	2.97157	2.98453	3.0099	3.10915	3.11757	4.33357	4.43208	4.34691
C8orf74	0	0	0	0	0	0	0	0	0
C8orf76	3.76403	3.62157	3.95689	3.06847	3.03682	2.65717	3.04335	3.21519	2.9404
C9	0.0890276	0.0658728	0.0218819	0.243112	0.25585	0.163736	0.150656	0	0.036146
C9orf116	2.15521	2.19697	2.07855	1.22384	1.11615	1.73615	2.06524	2.4657	2.77428
C9orf131	0.735918	0.900883	0.869049	0.40285	0.489591	0.490989	0	0	0
C9orf135	0.918776	0.819862	0.969477	1.97448	1.90831	1.9237	0.750909	0.756245	0.698613
C9orf153	0.842194	0	0	0.876597	0.880099	1.35115	0	0	0
C9orf24	0.586457	0.848228	0.493286	0.774031	0.252154	0.28265	0	0	0
C9orf43	0.283171	0.477957	0.270739	0.373114	0.251941	0.223657	0.178113	0.138717	0.106703
C9orf50	1.83376	1.68891	1.68487	2.55086	2.76177	2.32509	2.05993	1.86843	1.84342
C9orf64	4.23481	4.39171	4.2882	3.29055	3.33595	3.47577	3.15743	3.24703	3.14067
C9orf72	3.37477	3.43522	3.43278	5.19695	5.17535	5.44747	2.47348	2.37004	2.43961
C9orf85	2.11008	1.9718	2.9248	2.23734	2.18723	2.40638	2.98268	2.98511	2.03642
CA1	0	0	0	0	0	0	0.0954964	0	0
CA10	0	0	0	0	0.206511	0	0	0	0
CA11	1.96359	1.87862	1.88705	3.00786	2.90262	2.61072	3.46388	3.35102	3.30084
CA12	4.78168	4.92779	5.04149	5.82111	5.8569	5.53379	1.24125	1.2447	1.50817
CA14	0.682075	0.149492	0.423491	0.237399	0.340348	0.479225	0.50209	0.899835	1.0702
CA2	0.366897	0.295047	0.285126	5.71642	5.84842	0.648234	2.51695	2.6558	2.63061
CA3	0.0560993	0.206276	0	2.70583	2.85377	0.278741	0	0.121677	0
CA4	0	0	0	0	0.0808023	0.0847324	0.293139	0.651266	0.993574
CA5B	2.74306	2.79872	2.74262	3.62158	3.85179	3.86977	2.97527	3.21933	2.70434
CA6	0	0	0	0	0	0	0	0	0
CA7	0.0568637	0	0	0	0	0	0	0.126997	0
CA8	0.623064	0.667843	0.747776	1.80523	2.12132	0.224981	0	0.0353804	0
CA9	2.60029	2.66717	2.71185	6.95601	6.88344	5.83149	0.942983	0.796853	1.23917
CAAP1	3.36052	3.1318	3.3542	2.82646	2.9046	2.83573	2.61892	2.80435	3.32739
CAB39	5.54264	5.66695	5.70536	5.72202	5.76296	4.97843	5.28237	5.37565	5.40483
CAB39L	2.91253	2.79218	2.97437	3.09034	3.12841	3.33429	6.20387	6.19529	6.19551
CABCOCO1	1.0612	1.5516	1.18694	0.719219	0.959723	0.640314	1.79767	1.80519	1.67362
CABIN1	3.87142	4.04922	4.07887	4.40617	4.29006	4.538	4.57981	4.52752	4.57887
CABLES2	4.30066	4.64425	4.60382	4.55104	4.48563	4.46775	3.38705	2.95894	3.23185
CABP1	3.37353	3.51402	3.48707	3.86188	3.8661	4.17324	4.09069	4.11423	4.02372
CABP2	0	0	0	0	0	0.103527	0	0	0
CABP4	0.12247	0.0716968	0.0483436	1.10638	1.10374	0.275409	0.116141	0.0665342	0.0950008
CABYR	1.96267	2.18452	2.18348	2.87238	3.00734	2.57787	3.36307	3.33366	3.05417
CACFD1	1.66777	1.80407	1.85187	1.79302	1.91433	1.91833	3.30017	3.36665	3.64684
CACHD1	1.91714	2.07771	2.00971	0.73594	0.703341	0.240758	1.85614	1.67693	1.75331
CACNA1A	0.635766	0.725479	0.856712	1.03636	1.09386	0.699194	2.43195	2.3061	2.38218
CACNA1B	0.993577	0.802865	0.690574	0.0315039	0.030507	0.0107082	0.0487886	0.0138124	0.0399595
CACNA1C	3.18373	3.16844	3.25192	0.188512	0.158188	0.0799494	1.58798	1.48985	1.83267
CACNA1D	0.683098	0.654843	0.653167	0.255936	0.383556	0.214866	0.0176782	0.0583581	0.0815987
CACNA1E	0.0442472	0.0298868	0.0492655	0.0649104	0.0908074	0.0241807	0.019171	0.0160527	0.0229473
CACNA1F	0.0405039	0.0390429	0.0388267	0.933761	1.15197	1.08496	0.057959	0.198355	0.0919218
CACNA1I	0.031916	0.0204318	0	0.90003	0.758	1.65573	0.0178891	0.0595976	0.022061
CACNA1S	0	0	0	0	0	0	0	0	0
CACNA2D1	4.39899	4.75307	4.92002	4.64479	4.52699	4.19847	3.09319	3.34494	3.48255
CACNA2D2	0.0440961	0.0565211	0.0837607	0.206947	0.227301	0.266038	0.0233278	0	0.0277825
CACNA2D3	0.83351	0.901576	0.707049	2.06347	2.09145	1.22553	0.64791	0.729122	0.806364
CACNA2D4	2.32253	2.00154	1.76411	2.35648	2.38965	2.0527	2.16889	1.9185	2.13534
CACNB1	1.64157	1.61457	1.59395	1.82469	1.88262	2.26733	1.89455	1.9466	1.59107
CACNB2	0.737158	0.208774	0.690511	0.991768	0.891239	0.662849	0.261791	0.159966	0
CACNB3	6.2156	6.16655	6.14261	5.53613	5.25825	5.33187	5.34014	4.95934	5.06478
CACNG1	0	0	0	0	0	0	0	0	0
CACNG2	0.0846793	0.0810096	0.15464	0.397644	0.242627	0.327094	0	0.0940469	0
CACNG3	0.0916024	0.198182	0.0877561	0.109122	0.0634201	0.410588	0	0	0
CACNG4	0	0	0.0213674	0	0	0	0	0	0.120921
CACNG5	0	0	0.0271059	0	0	0.0975825	0	0	0
CACNG7	0	0.0436119	0	0.308858	0.178285	0	0.707836	1.10495	0.438341
CACYBP	7.52285	7.45925	7.42591	6.24868	6.25049	6.61799	6.9119	7.02202	6.9116
CAD	4.21656	4.30839	4.42004	4.31389	4.26363	4.19485	4.94705	4.9049	5.05118
CADM1	1.29489	0.902824	1.28815	1.06571	1.15846	0.42343	0.849978	0.432574	0.493477
CADM2	0	0	0.160523	3.3412	3.56574	0.0937697	0	0	0
CADM3	3.64148	3.46226	3.70555	3.06075	3.17341	2.3083	2.79887	3.0936	2.9976
CADM4	1.22639	1.53003	1.53582	5.9865	5.76903	5.17194	5.10269	4.97032	4.95344
CADPS	0	0	0.208902	2.9101	2.13043	0.242181	0.385361	0.0706641	0.130116
CADPS2	3.08029	3.08765	3.1385	3.67767	3.69911	3.33618	2.95	3.08453	3.17829
CAGE1	0	0	0.0348214	0.0380765	0.0371615	0	0	0	0
CALB1	0.113144	0.11193	0.348963	0.424243	0.459163	0.438728	0	0	0
CALB2	0.313904	0.80912	0.388975	2.84747	2.86218	0.232366	1.30798	1.34896	0.66793
CALCA	0.0617029	0	0.114843	0	0.0634008	0	0	0	0
CALCOCO1	3.77465	3.99162	3.91445	4.94389	4.95499	4.88804	4.93723	4.87296	4.82424
CALCOCO2	3.81096	3.90575	3.91728	5.63537	5.65599	5.28732	5.06439	5.11158	4.94865
CALCR	0.10789	0.156288	0.200366	0	0.162586	0.419573	2.651	2.41704	2.59942
CALCRL	0.86054	1.37725	1.4529	3.22481	3.16124	3.3186	1.68596	1.78655	1.06314
CALD1	8.30314	8.34793	8.36606	6.6666	6.62216	7.317	10.148	10.1251	10.1425
CALHM1	0.0297667	0.0286682	0.0563588	0	0	0	0	0	0
CALHM2	3.54953	3.60184	3.69084	1.7684	1.59786	1.72282	5.03857	5.15256	5.05959
CALHM3	0	0	0	0	0	0	0.0373204	0	0
CALHM4	0	0	0	0	0	0	0	0	0
CALHM6	0.0637583	0.0614182	0	0	0	0.0691137	0.481403	0	0
CALM2	0.567048	0	0.499152	0	0	0	0.573214	0.470934	0
CALM3	7.79396	7.78961	7.79593	7.63132	7.6078	7.28543	7.04748	7.02182	6.96027
CALML3	0	0	0	0.985849	1.63505	0	0	0	0
CALML4	1.85114	1.37578	1.40411	2.88632	2.72777	1.94571	2.46986	1.55089	0.907103
CALN1	0	0	0	0	0	0	0	0	0
CALR	9.81223	9.82812	9.85909	9.4287	9.46928	9.76875	10.0302	10.0349	10.0295
CALU	9.69443	9.72568	9.76806	9.32074	9.41033	9.68966	10.2096	10.1901	10.1276
CALY	0.218768	0.340143	0.143081	0.890638	1.80558	0.466282	0	0.0792559	0.0586961
CAMK1	4.3953	4.52404	4.36293	4.27592	4.40568	4.91357	5.11921	5.0118	5.06108
CAMK1D	1.5154	0.878765	1.5635	1.53366	1.6513	0.484563	2.90623	2.71305	2.76777
CAMK1G	0	0	0	0	0.0704402	0	0	0	0
CAMK2A	3.27159	3.22939	3.22137	4.23508	4.14116	1.63734	1.70176	1.6785	1.66796
CAMK2B	0.136292	0.0562325	0	0.178223	0.153725	0.328076	0.0840765	0	0.168835
CAMK2G	4.00449	3.91391	4.15289	3.72806	3.71856	3.95278	4.14955	4.23123	4.23184
CAMK2N1	5.05133	4.68663	4.71588	6.07103	6.21634	5.70682	4.46127	4.43264	4.39274
CAMK4	0.213305	0.569562	0.344259	0.224924	0.166814	0.2484	0.192371	0	0.246538
CAMKK1	3.53978	3.50292	3.49048	3.29388	3.17698	3.72649	2.19537	1.99874	1.9961
CAMKK2	2.98094	2.86522	3.12537	3.46425	3.39586	4.02327	4.44593	4.5174	4.36072
CAMKMT	2.57735	2.31621	1.87187	2.06048	2.04349	0.555688	1.94344	1.40795	2.11788
CAMKV	0.063068	0	0	0.0325353	0	0.0330769	0.0861941	0	0
CAMP	0	0	0	0.38296	0.36562	0.2054	0	0	0
CAMSAP1	3.51488	3.64363	3.68833	3.18871	3.15619	3.27636	3.46502	3.43023	3.5891
CAMSAP2	4.62086	4.66993	4.74419	4.4075	4.44997	4.38036	4.63833	4.6527	4.69582
CAMTA1	7.55808	7.41408	7.31244	7.51018	7.4215	7.41963	6.83695	6.40379	6.65214
CAMTA2	3.97728	3.96722	4.15247	4.57958	4.51114	4.6821	5.09296	5.06556	5.17883
CAND1	6.03172	6.11098	6.14866	5.6196	5.63206	5.72579	5.0834	5.09211	5.11417
CAND2	0.851538	1.0663	0.772492	1.49978	1.89467	0.701134	0.455064	0.319809	0.345888
CANT1	4.49036	4.44824	4.54411	4.97483	4.95772	4.7151	5.08333	5.1138	5.05002
CANX	7.85894	7.90234	7.91159	7.35004	7.42389	7.61411	7.81907	7.80864	7.79978
CAP1	8.38628	8.41678	8.45628	7.10493	7.19261	7.36012	8.94038	8.97742	8.95899
CAP2	2.95	2.98034	2.91018	1.99563	1.92924	3.1938	3.99704	4.02235	3.95406
CAPG	7.40067	7.36323	7.38077	7.65889	7.68242	7.5856	7.5739	7.58416	7.67358
CAPN10	4.70347	4.65045	4.58426	4.37374	4.32851	4.77739	4.32731	4.32111	4.2128
CAPN13	0	0	0	0	0	0	0	0	0
CAPN14	0.087809	0.0431779	0.0423964	0	0.0457169	0	0.116668	0.0988386	0.139573
CAPN2	8.53741	8.5816	8.61474	7.95482	7.98363	7.84138	7.8362	7.836	7.84189
CAPN3	0.769195	1.35779	0.968863	1.41092	1.50526	1.7673	1.84257	1.93455	2.33539
CAPN5	3.4028	3.75378	3.52513	4.97105	4.88128	3.11555	2.92514	2.99261	2.81698
CAPN6	0.131678	0	0.435083	0	0	0	0	0.124381	0
CAPN7	4.18694	4.28461	4.19749	4.46005	4.5001	4.3066	3.91248	4.06094	3.94275
CAPN8	0.192692	0.351516	0.414285	0.38246	0.449159	0.107375	0	0	0
CAPN9	0.138945	0.20075	0.0445634	0.0456499	0	0	0	0	0
CAPNS1	17.9341	17.9668	17.733	16.9816	16.956	17.097	17.7863	17.826	17.8666
CAPRIN1	7.10004	7.18054	7.20946	6.74953	6.78194	6.59468	6.99311	7.05624	6.9872
CAPRIN2	4.10346	4.17756	4.22743	4.54699	4.47627	4.67548	3.72201	3.69371	3.70708
CAPS	5.37657	5.4493	5.15414	5.32625	5.27663	5.67908	3.94918	4.09126	3.83951
CAPS2	0.10761	0.0865066	0.0641089	1.4656	1.37519	0.511292	0.0786699	0.0522072	0.0895158
CAPSL	0.154238	0.149915	0	0.806986	1.29126	0.163329	0	0	0
CAPZA1	7.25047	7.22564	7.36173	7.144	7.00925	6.95431	7.17306	7.08876	7.15361
CAPZA2	7.22139	7.27023	7.22596	6.98337	7.02549	6.83847	7.43475	7.39938	7.33351
CAPZA3	0	0	0	0.171386	0.165468	0	0	0	0
CAPZB	8.50661	8.46925	8.45197	8.15542	8.15993	8.25902	8.78899	8.80275	8.72738
CARD10	3.49024	3.55267	3.66857	2.54146	2.58978	1.90009	1.23813	1.43679	1.67846
CARD11	5.05639	5.20137	5.24019	4.48793	4.459	4.41736	5.44312	5.46945	5.54351
CARD14	0.394838	0.276098	0.276262	0.326189	0.27795	0.0954127	0	0	0
CARD18	0	0	0	0.488498	0	0.467402	0	0	0
CARD19	5.1617	5.00055	4.96588	6.24978	6.06946	6.06387	5.47627	5.39329	5.42629
CARD6	3.58117	3.48464	3.47897	3.91841	3.94344	4.24139	2.90665	3.16908	2.66059
CARD8	4.0106	3.98363	3.63419	6.02882	5.83459	5.88569	6.19549	6.5263	6.46534
CARD9	0.947559	1.14729	1.45603	1.82593	1.53585	1.64598	1.62543	2.06967	2.42153
CARF	1.24905	1.14183	1.1944	2.4342	2.44538	2.02067	1.13321	1.05733	0.938257
CARM1	5.63515	5.60476	5.61388	5.71019	5.71414	5.84429	5.34095	5.36028	5.3768
CARMIL1	3.39266	3.51668	3.56276	3.91344	3.87201	3.84468	3.39267	3.37673	3.441
CARMIL3	0.166262	0.288526	0.112685	0.165185	0.0761158	0.275747	0.303646	0.172596	0.0935818
CARNS1	1.57362	1.6034	1.66635	3.44016	3.2523	1.93738	3.13934	3.12044	3.17076
CARS1	5.011	5.12133	5.08361	5.15263	5.12883	5.48656	4.8938	5.02044	5.00603
CARS2	3.62056	3.78502	3.90792	3.60709	3.34812	3.88244	3.06119	3.0721	3.07639
CARTPT	0.0771103	0.0726642	0.212539	0.218135	0.30919	0.466379	0	0	0.251328
CASC3	4.75048	4.77739	4.90954	5.18995	5.17659	5.03693	5.712	5.62618	5.72192
CASD1	3.10733	3.03352	3.0216	3.24194	3.22983	3.05446	2.72406	2.48782	2.97924
CASK	4.20577	4.25585	4.26234	4.44986	4.43106	4.06143	3.87382	3.96387	3.88092
CASKIN2	3.20604	3.19692	3.33553	3.46251	3.23926	3.28301	3.59579	3.5597	3.77971
CASP1	3.31609	3.19242	3.03144	5.70237	5.68737	5.19033	3.64948	4.09912	3.71409
CASP10	1.75808	1.38211	1.92616	2.08558	1.83353	1.33426	2.24271	2.18932	2.106
CASP12	2.91178	3.13441	3.10387	5.17495	5.28119	5.45074	5.36346	5.26113	5.17822
CASP14	2.81546	3.15413	2.51376	0.185156	0	0	0	0	0
CASP2	4.32703	4.22436	4.08892	3.2078	3.26931	3.71628	3.21751	3.69488	3.26265
CASP3	5.09304	5.13882	5.12494	5.71008	5.58918	5.95158	4.24853	4.11274	3.99582
CASP4	0.0839091	0.269135	0.0801528	1.43578	1.30575	0.385423	0	0.0455814	0
CASP6	4.93441	4.88117	4.85012	4.25376	4.25349	4.24145	4.77391	4.45752	4.67661
CASP7	2.52544	2.97441	2.94092	3.95465	3.84732	3.57311	4.01401	3.86827	4.10286
CASP8	5.25847	5.2789	5.34924	4.37362	4.15574	3.99943	4.26578	4.13581	4.09051
CASP8AP2	2.89069	2.97622	3.15797	2.80378	2.80468	2.73851	2.5645	2.62429	2.54559
CASP9	3.84383	3.99689	4.02199	4.15582	4.1535	3.72154	3.85151	3.77917	4.03723
CASQ1	0.243553	0.440104	0.232592	0.0548804	0.0531823	0.110474	0.388109	0.560601	0.330441
CASQ2	0.879438	0.983415	0.796259	1.05299	0.892114	0.63633	1.12842	1.35283	1.40347
CASR	0.0507482	0.0704924	0.03541	0.304838	0.189983	0.187934	0.0349383	0.0274612	0
CASS4	1.94871	2.01677	1.96016	0.949911	1.03464	0.9549	0.141744	0.151181	0.127423
CAST	6.20973	6.22916	6.32022	6.36601	6.37981	6.35632	6.9266	6.85328	6.78513
CASZ1	0.146694	0.117961	0.129523	0.931158	0.957845	0.386923	0.820266	0.872191	0.6791
CAT	4.00917	4.05385	3.96558	4.45556	4.49364	3.79647	5.13383	5.11577	5.14876
CATIP	0.285033	0.542695	0.653354	1.20038	1.14124	0.807268	0.31992	0.143472	0
CATSPER1	0.0332249	0	0	0	0	0	0	0	0
CATSPER2	2.61255	2.92154	2.37393	4.24143	3.45776	3.88692	3.09649	2.34935	2.7831
CATSPER4	0.0720084	0	0.0677062	0.0759597	0	0	0	0	0
CATSPERB	0	0	0	0.0335957	0	0	0	0	0
CATSPERD	0	0	0.0671128	0.037177	0	0	0	0	0
CATSPERE	1.31295	1.48695	1.31251	2.18986	2.18458	2.14295	0.899253	1.21644	1.2243
CATSPERG	0.555444	0.717747	0.646438	2.95821	2.90576	2.54106	1.58298	1.80019	1.73246
CATSPERZ	0.387371	0.387048	0.370853	1.17621	1.30792	0.596029	0.593601	0.468097	0.740086
CAV1	9.06083	9.08309	9.03653	6.77439	6.7626	6.27507	8.41083	8.42264	8.40822
CAV3	0.134331	0.066402	0	0	0	0	0.17547	0	0
CAVIN2	5.9755	5.92652	5.9403	4.00983	3.68397	4.29938	4.94454	4.88513	4.84278
CBARP	3.6656	3.6637	3.45215	4.10577	3.95457	3.61892	2.5657	2.61021	3.25388
CBFA2T2	2.63231	2.42745	2.43538	2.74423	2.787	3.5285	3.00971	2.56876	2.47844
CBFA2T3	0	0	0.0305621	0	0	0	0.089894	0	0
CBFB	5.72143	5.8256	5.69309	5.60038	5.60761	5.39915	4.38507	4.52509	4.30309
CBL	3.08083	3.22747	3.20297	3.44894	3.54638	4.29597	4.90444	4.9163	5.05411
CBLB	2.14494	2.26352	2.43266	3.1819	3.18304	3.68792	4.71284	4.72173	4.79175
CBLC	2.63845	2.60307	2.70751	2.13313	2.22953	3.52409	2.86762	2.81966	2.93503
CBLIF	0.0360517	0	0.0349679	0.05675	0.0186498	0	0	0	0
CBLL1	4.41316	4.49699	4.71129	3.88243	4.39284	3.64211	4.36659	4.57407	4.1797
CBLN1	6.66828	6.65354	6.69583	0.779503	0.562612	5.17024	6.30256	6.20519	6.41925
CBLN2	0.395878	0.748922	1.09914	0.137615	0.0908467	0	0.229753	0.210111	0.315398
CBR1	7.38206	7.34982	7.33076	7.24647	7.16352	7.88471	7.61901	7.59996	7.63767
CBR4	2.37711	2.34896	2.4263	2.19387	2.31104	2.40224	1.68596	1.77595	1.61996
CBS	0.605055	0.334738	0.466759	1.09025	1.01812	1.06797	3.17495	2.98656	3.02007
CBWD3	4.2739	4.03675	4.11419	3.6232	3.89858	3.2862	4.59269	4.97735	4.15481
CBX1	7.36213	7.46167	7.37476	6.81476	6.90525	6.59961	5.84886	5.94028	5.77307
CBX5	5.5738	5.48938	5.57211	4.77223	4.88205	4.34856	4.42672	4.51986	4.52653
CBX7	2.08855	1.83351	1.88748	3.73759	3.59878	3.08326	2.39053	2.50748	2.79173
CBY1	4.58496	4.2811	4.43041	3.77967	3.19327	4.03613	4.19785	4.05625	3.91138
CBY2	0.0446655	0.0425281	0.0420531	0	0	0	0	0	0
CBY3	2.26429	1.73374	1.87246	3.59173	3.68265	3.2034	0.410768	0.508635	0
CC2D1A	3.53173	3.56842	3.53634	3.94284	3.8658	3.89476	4.06405	4.10009	3.89999
CC2D1B	3.95079	3.92591	3.94167	4.49257	4.48311	4.15042	4.98	4.89395	4.8708
CC2D2A	1.90132	1.86865	2.04958	1.83891	1.6987	1.80083	2.93484	2.92583	2.97646
CC2D2B	3.13929	3.0113	2.9288	1.0935	1.13538	1.14387	5.16887	5.18759	5.10613
CCAR1	5.55077	5.53158	5.68759	4.94687	4.92115	4.9331	4.8175	4.97935	5.04155
CCAR2	5.24015	5.16735	5.25485	5.10926	5.02804	4.79439	5.17754	5.19986	5.2114
CCBE1	1.88485	1.92363	2.10823	3.3163	3.37744	4.12898	1.78993	1.73596	1.75798
CCDC102A	4.09768	4.11834	4.15355	4.54448	4.56919	3.42054	4.17829	4.22035	4.38607
CCDC102B	0	0.0498607	0	0.104898	0.278589	0.0553692	1.44617	1.62765	1.78188
CCDC103	1.27352	0.89233	1.50759	1.21534	1.06325	0.46893	1.03077	1.34086	1.16397
CCDC105	0.623401	0.815763	0.718188	0	0	0	0	0	0
CCDC106	1.41	1.25807	1.4609	2.59403	2.63323	2.65255	2.44559	2.47193	2.36784
CCDC107	5.29403	5.49564	5.49066	6.12388	6.10119	6.29093	5.33115	5.55351	5.40471
CCDC110	0.375746	0.683627	0.489996	0.79454	0.727752	1.61112	1.94114	1.74893	1.65624
CCDC112	2.49015	2.8537	2.69368	2.21406	2.15957	2.5101	3.2992	3.34361	3.37036
CCDC113	0.749829	0.451888	0.727129	1.74546	1.7535	1.83995	0.730281	1.25792	1.18093
CCDC116	0.0429118	0.0410593	0	0	0	0	0	0	0
CCDC12	4.92751	4.99857	4.93825	5.22279	5.22116	5.21529	4.96584	5.14959	5.00697
CCDC121	1.21769	1.30605	1.0759	1.3553	1.40313	0.91414	1.28792	0.812468	1.24547
CCDC122	0.412378	0.331171	0.320013	2.61885	2.62448	2.08945	0.232071	0.416096	0.339026
CCDC124	6.39369	6.34625	6.34689	6.03573	5.96353	5.87394	5.87255	5.79487	5.64383
CCDC125	6.41507	6.58796	6.46615	5.39006	5.06151	5.10399	5.68558	5.49887	5.65858
CCDC126	3.17511	3.41136	3.38854	2.96244	3.15393	3.58642	3.1115	2.82361	2.98374
CCDC127	4.82212	4.67626	4.66038	4.37667	4.35546	4.24734	4.83288	4.83289	4.87899
CCDC130	4.09247	4.04899	4.05387	5.12466	4.93914	5.2433	4.49419	4.68812	4.75312
CCDC134	3.24932	3.44671	3.38287	2.86157	3.15475	3.08159	3.70548	3.76321	3.88599
CCDC136	0.294538	0.173968	0.171897	0.819737	0.663254	0.760919	1.69182	1.53306	1.37957
CCDC137	4.23584	4.1966	4.19676	3.82061	3.74972	3.81292	4.49352	4.36377	4.45019
CCDC138	2.06521	1.81779	1.92251	1.56276	1.74944	1.42513	1.1043	0.990627	0.966408
CCDC14	2.67705	2.90751	2.63514	2.64489	2.66319	2.94093	3.13025	3.08831	3.25727
CCDC141	1.60461	1.5555	1.61119	0.203806	0.374273	1.57375	5.07948	5.16516	5.10301
CCDC142	4.66482	4.61186	4.67163	4.9132	4.81357	4.91196	4.56578	4.52895	4.55835
CCDC146	0.122282	0.049444	0.117926	0.20103	0.149911	0.133304	0.0697393	0.113255	0.154897
CCDC148	0.056836	0.0414266	0.204852	0.429176	0.418895	0.233713	0.0760418	0.048783	0
CCDC149	3.91658	3.22436	4.19024	4.07101	4.17801	4.8427	3.34606	4.23044	4.00767
CCDC15	1.7163	1.53967	1.50991	0.543524	0.531278	0.537331	0.761864	0.670591	0.684906
CCDC150	1.83419	1.83055	1.90274	0.830394	0.91775	1.1507	0.30433	0.530419	0.31541
CCDC151	0.658806	1.02923	1.04983	3.56552	3.58872	2.32071	3.63725	3.79192	3.5714
CCDC153	1.27822	0.935264	0.64174	2.12823	2.00813	1.73941	3.81848	3.38483	2.79165
CCDC154	0.201033	0.0256469	0.0505658	0.112548	0.210068	0.453406	0.0953384	0.0823483	0
CCDC157	1.2985	1.39502	1.46636	1.94674	1.91735	1.55727	1.41573	1.2683	1.3847
CCDC158	0.141241	0.105387	0.355776	0.238656	0.129201	0.171786	0	0.0630155	0
CCDC169	0.946598	0.589956	0.893584	1.05578	1.17073	1.62643	0.88813	0.559889	1.31241
CCDC170	0.455847	0.224053	0.465418	0.0428166	0.0822952	0.423669	0.388888	0.291	0.237485
CCDC171	0.781705	0.813366	0.658023	0.456894	0.431106	0.317565	0.304719	0.314456	0.342488
CCDC172	0	0	0	0.0610158	0	0	0	0	0
CCDC174	3.08705	3.21082	3.17863	3.35596	3.50702	3.18777	3.86484	3.7267	3.86843
CCDC175	0	0	0	0.0413243	0	0	0	0	0
CCDC178	0.14335	0.122355	0.121331	0.337641	0.194627	0.194585	0.0404731	0.0578342	0.0839649
CCDC18	2.83968	2.9287	3.07021	1.53604	1.39642	1.5705	0.388359	0.26504	0.478956
CCDC180	1.4072	1.40375	1.59343	0.204141	0.297855	0.111954	1.2864	1.05858	1.0256
CCDC181	1.5684	1.35743	1.49306	2.14183	2.23028	1.69004	0.968525	0.993992	0.846972
CCDC182	0	0	0	0	0	0	0	0	0
CCDC183	1.26459	1.20336	1.15348	2.18517	1.7269	1.8813	1.51725	1.61638	1.5221
CCDC185	0.0725312	0.0696252	0.0674556	0.0784131	0.0754299	0	0	0	0
CCDC186	3.202	3.20979	3.22721	3.87079	3.79186	3.70932	3.02185	2.99911	2.87662
CCDC187	0.0104404	0.020665	0.0100651	0.141465	0.0321587	0	0	0	0
[truncated: 12,731 more rows]
